# Supplementary material for: Inter-species geographic signatures for tracing horizontal gene transfer and long-term persistence of carbapenem resistance
Source: Genome Med. 2022 Apr 5;14:37. doi: 10.1186/s13073-022-01040-y (PMC8981930; doi:10.1186/s13073-022-01040-y)
Supplement: Supplementary file 1 — Additional file 1: Table S1. Overview of isolates in our dataset. Table S2. Genome assembly statistics. Table S3. Accessions for Illumina-ONT hybrid assemblies. Table S4. Disruptions in OmpF/OmpK35 porin gene. Table S5. Disruptions in OmpC/OmpK36 porin gene. Table S6. Genomic location of resistance genes. Table S7. List of genes identified as ESBL or AmpC. Table S8. Read-based identification of carbapenemases in resistant isolates for which no resistance mechanism was found in the assemblies. Table S9. Size of species-specific core-genome alignments. Table S10. 44 multi-species geographic signatures found in a single city. Table S11. Functional annotation of genes present in 44 signatures. Table S12. Prevalence of functional categories across the 44 signatures. Table S13. Differences in the core genome between same-species isolates from the same patient. Table S14. Carbapenemase carrying isolates. Table S15. Cluster of related Klebsiella pneumoniae isolates with double-porin mutations. Table S16. Pairs of closely-related CSE and CRE isolates, where the CRE carried a carbapenemase not found in the CSE. Table S17. Identification of circular plasmids (>2 kb). Table S18. MOB-suite plasmid group predictions. Table S19. Isolates which carry a blaKPC-containing signature. Table S20. Genomic background of instances of Sig5.1-CP and Sig5.6-CP. [file 13073_2022_1040_MOESM1_ESM.xlsx]

## Sheet: Table S1
Table S1: Overview of isolates in our dataset
Isolate ID	Species (from ANI analysis)	Institution (MGH: Massachusetts General Hospital, Boston, MA; UCI: University of California, Irvine, CA; BIDMC: Beth Israel Deaconess Medical Center, Boston, MA; BWH: Brigham and Women’s Hospital, Boston, MA. )	Collection Location	Collection Year	Origin	Relationship to other isolates from same patient (0-2 SNVs in core genome=related)	Isolation Site	Meropenem MIC (μg / ml)	Meropenem resistance category: NS=not susceptible, meropenem MIC ≥ 2; S = susceptible, meropenem MIC < 2	resistance group (David et al., 2019)	Notes on resistance determinants	Status of OmpC/OmpK36 porin	Status of ompF/OmpK35 porin	MLST categorization	Lineage designation in the phylogeny	NCBI Locus Tag Prefix	Biosample Identifier	GenBank Assembly Accession
BIDMC32	Klebsiella pneumoniae	BIDMC	Boston, MA, USA	2012	Cerqueira et al., 2017	N/A	Abscess	8	NS	group1	blaKPC-3	Intact	Frame Shift	ST-258	L-Y	L468	SAMN02138662	GCA_000567265.1
BIDMC34	Klebsiella pneumoniae	BIDMC	Boston, MA, USA	2012	Cerqueira et al., 2017	N/A	Urine	8	NS	group1	blaKPC-2	Intact	Frame Shift	ST-258	L-Y	L471	SAMN02138665	GCA_000567245.1
BIDMC35	Klebsiella pneumoniae	BIDMC	Boston, MA, USA	2012	Cerqueira et al., 2017	N/A	Urine	≥32	NS	group4	blaOXA-663 overexpression (not an ESBL) and ΔOmpC (Ma et al., 2018)	Disrupted by IS102	Intact	ST-17	L-T	L472	SAMN02138666	GCA_000567225.2
BIDMC42a	Klebsiella pneumoniae	BIDMC	Boston, MA, USA	2012	Cerqueira et al., 2017	Related to another isolate from same sample	Blood culture	8	NS	group1	blaKPC-3	Intact	Frame Shift	ST-258	L-Y	P801	SAMN02356579	GCA_000567205.1
BIDMC42b	Klebsiella pneumoniae	BIDMC	Boston, MA, USA	2012	Cerqueira et al., 2017	Related to another isolate from same sample	Blood culture	8	NS	group1	blaKPC-3	Intact	Frame Shift	ST-258	L-Y	P802	SAMN02356580	GCA_000567185.1
BIDMC43a	Escherichia coli	BIDMC	Boston, MA, USA	2012	Cerqueira et al., 2017	Related to another isolate from same sample	Blood culture	2	NS	group1	blaKPC-2	Intact	Intact	ST-648	L-S	P803	SAMN02356581	GCA_000522105.1
BIDMC43b	Escherichia coli	BIDMC	Boston, MA, USA	2012	Cerqueira et al., 2017	Related to another isolate from same sample	Blood culture	8	NS	group1	blaKPC-2	Intact	Intact	ST-648	L-S	P804	SAMN02356582	GCA_000522085.1
BIDMC45	Klebsiella pneumoniae	BIDMC	Boston, MA, USA	2013	Cerqueira et al., 2017	N/A	Urine	8	NS	group1	blaKPC-2	Intact	Frame Shift	ST-258	L-Y	P816	SAMN02356594	GCA_000567025.1
BIDMC46a	Klebsiella pneumoniae	BIDMC	Boston, MA, USA	2013	Cerqueira et al., 2017	Different from other isolates from same sample	Urine	2	NS	group4	ΔOmpC and ΔOmpF	Frame Shift	Truncated	ST-37	L-U	P806	SAMN02356584	GCA_000567165.1
BIDMC46b	Klebsiella pneumoniae	BIDMC	Boston, MA, USA	2013	Cerqueira et al., 2017	Different from other isolates from same sample	Urine	≤0.25	S	group5	no resistance determinants	Intact	Intact	ST-372	L-Ay	P807	SAMN02356585	GCA_000567145.1
BIDMC47	Klebsiella pneumoniae	BIDMC	Boston, MA, USA	2012	Cerqueira et al., 2017	N/A	Urine	≤0.25	S	group3	ESBL/AmpC and intact porins	Intact	Intact	ST-540	L-Cl	P808	SAMN02356586	GCA_000567125.1
BIDMC48	Klebsiella pneumoniae	BIDMC	Boston, MA, USA	2012	Cerqueira et al., 2017	N/A	Sputum	≤0.25	S	group5	no resistance determinants	Intact	Intact	ST-37	L-U	P809	SAMN02356587	GCA_000567105.1
BIDMC49a	Escherichia coli	BIDMC	Boston, MA, USA	2012	Cerqueira et al., 2017	Related to another isolate from same sample	Blood culture	≤0.25	S	group3	ESBL/AmpC and intact porins	Intact	Intact	ST-95	L-Q	P810	SAMN02356588	GCA_000522385.1
BIDMC49b	Escherichia coli	BIDMC	Boston, MA, USA	2012	Cerqueira et al., 2017	Related to another isolate from same sample	Blood culture	0.5	S	group3	ESBL/AmpC and intact porins	Intact	Intact	ST-95	L-Q	P811	SAMN02356589	GCA_000522365.1
BIDMC50	Serratia marcescens	BIDMC	Boston, MA, USA	2013	Cerqueira et al., 2017	N/A	Bronchoalveolar lavage	≤0.25	S	group4	porin disruption	Not found	Intact	NA	L-F	P812	SAMN02356590	GCA_000521905.1
BIDMC51	Klebsiella pneumoniae	BIDMC	Boston, MA, USA	2013	Cerqueira et al., 2017	N/A	Urine	≤0.25	S	group5	no resistance determinants	Intact	Intact	ST-36	L-J	P813	SAMN02356591	GCA_000567085.1
BIDMC52	Klebsiella pneumoniae	BIDMC	Boston, MA, USA	2013	Cerqueira et al., 2017	N/A	Urine	≤0.25	S	group5	no resistance determinants	Intact	Intact	ST-628	L-Av	P814	SAMN02356592	GCA_000567065.1
BIDMC53	Klebsiella pneumoniae	BIDMC	Boston, MA, USA	2013	Cerqueira et al., 2017	N/A	Urine	2	NS	group4	ΔOmpC and ΔOmpF	Frame Shift	Truncated	ST-37	L-U	P815	SAMN02356593	GCA_000567045.1
BIDMC54	Klebsiella pneumoniae	BIDMC	Boston, MA, USA	2013	Cerqueira et al., 2017	N/A	Urine	8	NS	group1	blaKPC-3	Intact	Frame Shift	ST-258	L-Y	AE28	SAMN02581275	GCA_000692935.1
BIDMC55	Klebsiella pneumoniae	BIDMC	Boston, MA, USA	2013	Cerqueira et al., 2017	N/A	Urine	≤0.25	S	group5	no resistance determinants	Intact	Intact	ST-105	L-Bi	AE29	SAMN02581276	GCA_000692955.1
BIDMC58	Escherichia coli	BIDMC	Boston, MA, USA	2013	Cerqueira et al., 2017	N/A	Urine	8	NS	group1	blaKPC-3	Intact	Intact	ST-131	L-T	AE33	SAMN02581279	GCA_000692375.1
BIDMC59	Escherichia coli	BIDMC	Boston, MA, USA	2013	Cerqueira et al., 2017	N/A	Urine	≤0.25	S	group3	ESBL/AmpC and intact porins	Intact	Intact	ST-1304	L-Aa	AE34	SAMN02581280	GCA_000692395.1
BIDMC60	Klebsiella pneumoniae	BIDMC	Boston, MA, USA	2013	Cerqueira et al., 2017	N/A	Peritoneal fluid	8	NS	group1	blaKPC-2	ISKPn26 in promoter region	Frame Shift	ST-258	L-Y	AE35	SAMN02581281	GCA_000692975.1
BIDMC61	Klebsiella variicola	BIDMC	Boston, MA, USA	2013	Cerqueira et al., 2017	N/A	Urine	≤0.25	S	group5	no resistance determinants	Intact	Intact	ST-697	L-E	AE36	SAMN02581282	GCA_000692995.1
BIDMC62	Escherichia coli	BIDMC	Boston, MA, USA	2013	Cerqueira et al., 2017	N/A	Bronchoalveolar lavage	8	NS	group1	blaKPC-3	Intact	Intact	ST-131	L-T	AE37	SAMN02581283	GCA_000692415.1
BIDMC63	Escherichia coli	BIDMC	Boston, MA, USA	2013	Cerqueira et al., 2017	N/A	Swab	≤0.25	S	group3	ESBL/AmpC and intact porins	Intact	Intact	ST-131	L-T	AE38	SAMN02581284	GCA_000692435.1
BIDMC64	Escherichia coli	BIDMC	Boston, MA, USA	2013	Cerqueira et al., 2017	N/A	Urine	8	NS	group1	blaKPC-3	Intact	Intact	ST-131	L-T	AE39	SAMN02581285	GCA_000692455.1
BIDMC68	Klebsiella pneumoniae	BIDMC	Boston, MA, USA	2013	Cerqueira et al., 2017	N/A	Blood culture	8	NS	group1	blaKPC-2	ISKPn26 in promoter region	Frame Shift	ST-258	L-Y	AE43	SAMN02581289	GCA_000693015.1
BIDMC69	Klebsiella pneumoniae	BIDMC	Boston, MA, USA	2013	Cerqueira et al., 2017	N/A	Sputum	≤0.25	S	group5	no resistance determinants	Intact	Intact	ST-17	L-Ak	AE44	SAMN02581290	GCA_000693035.1
BIDMC70	Escherichia coli	BIDMC	Boston, MA, USA	2013	Cerqueira et al., 2017	N/A	Urine	≤0.25	S	group3	ESBL/AmpC and intact porins	Intact	Intact	ST-131	L-T	AE45	SAMN02581291	GCA_000692495.1
BIDMC71	Escherichia coli	BIDMC	Boston, MA, USA	2013	Cerqueira et al., 2017	N/A	Urine	≤0.25	S	group3	ESBL/AmpC and intact porins	Intact	Intact	ST-648	L-J	AE46	SAMN02581292	GCA_000692515.1
BIDMC72	Escherichia coli	BIDMC	Boston, MA, USA	2013	Cerqueira et al., 2017	N/A	Urine	≤0.25	S	group3	ESBL/AmpC and intact porins	Intact	Intact	ST-1193	L-N	AE47	SAMN02581293	GCA_000692535.1
BIDMC74	Escherichia coli	BIDMC	Boston, MA, USA	2013	Cerqueira et al., 2017	N/A	Urine	≤0.25	S	group3	ESBL/AmpC and intact porins	Intact	Intact	ST-1196	L-Z	AE49	SAMN02581295	GCA_000692575.1
BIDMC75	Escherichia coli	BIDMC	Boston, MA, USA	2013	Cerqueira et al., 2017	N/A	Urine	≤0.25	S	group2	ESBL/AmpC and porin disruption	Intact	Frame Shift	ST-131	L-T	AE50	SAMN02581296	GCA_000692595.1
BIDMC78	Escherichia coli	BIDMC	Boston, MA, USA	2013	Cerqueira et al., 2017	N/A	Blood culture	≤0.25	S	group3	ESBL/AmpC and intact porins	Intact	Intact	ST-131	L-T	AE53	SAMN02581299	GCA_000692655.1
BIDMC79	Escherichia coli	BIDMC	Boston, MA, USA	2013	Cerqueira et al., 2017	N/A	Urine	≤0.25	S	group3	ESBL/AmpC and intact porins	Intact	Intact	ST-131	L-T	AE54	SAMN02581300	GCA_000692675.1
BIDMC80	Serratia marcescens	BIDMC	Boston, MA, USA	2013	Cerqueira et al., 2017	N/A	Blood culture	8	NS	group1	blaSME-2	Not found	Not found	NA	L-A	AF53	SAMN02581399	GCA_000633715.1
BIDMC81	Serratia marcescens	BIDMC	Boston, MA, USA	2013	Cerqueira et al., 2017	N/A	Tissue	≤0.25	S	group5	no resistance determinants	Intact	Intact	NA	L-C	AF54	SAMN02581400	GCA_000633695.1
BIDMC82	Escherichia coli	BIDMC	Boston, MA, USA	2013	Cerqueira et al., 2017	N/A	Urine	8	NS	group1	blaKPC-2	Intact	Intact	ST-648	L-S	AF55	SAMN02581401	GCA_000633675.2
BIDMC83	Escherichia coli	BIDMC	Boston, MA, USA	2013	Cerqueira et al., 2017	N/A	Urine	≤0.25	S	group3	ESBL/AmpC and intact porins	Intact	Intact	ST-12	L-L	AF56	SAMN02581402	GCA_000633655.1
BWH27	Enterobacter hormaechei	BWH	Boston, MA, USA	2012	Cerqueira et al., 2017	N/A	Sputum	16	NS	group1	blaKPC-4	Intact	Intact	ST-78	L-K	L398	SAMN02138592	GCA_000633795.1
BWH36	Klebsiella pneumoniae	BWH	Boston, MA, USA	2012	Cerqueira et al., 2017	N/A	BAL	2	NS	group1	blaKPC-3	Intact	Frame Shift	ST-258	L-Y	L405	SAMN02138599	GCA_000567565.1
BWH41	Klebsiella pneumoniae	BWH	Boston, MA, USA	2012	Cerqueira et al., 2017	N/A	Urine	0.5	S	group4	ΔOmpC and ΔOmpF	ISKPn26 in promoter region	Frame Shift	ST-258	L-Y	L409	SAMN02138603	GCA_000567545.1
BWH45	Klebsiella pneumoniae	BWH	Boston, MA, USA	2013	Cerqueira et al., 2017	N/A	Tissue	8	NS	group1	blaKPC-2	Intact	Frame Shift	ST-258	L-Y	AE08	SAMN02581255	GCA_000693055.1
BWH46	Klebsiella pneumoniae	BWH	Boston, MA, USA	2013	Cerqueira et al., 2017	N/A	Sputum	≤0.25	S	group5	no resistance determinants	Intact	Intact	ST-592	L-Bv	AE09	SAMN02581256	GCA_000693075.1
BWH47	Klebsiella pneumoniae	BWH	Boston, MA, USA	2013	Cerqueira et al., 2017	N/A	Tissue	4	NS	group1	blaKPC-3	Intact	Frame Shift	ST-258	L-Y	AE55	SAMN02581301	GCA_000693095.1
BWH48	Klebsiella pneumoniae	BWH	Boston, MA, USA	2013	Cerqueira et al., 2017	N/A	Urine	≤0.25	S	group5	no resistance determinants	Intact	Intact	ST-17	L-B	AE56	SAMN02581302	GCA_000693115.1
MGH27	Klebsiella oxytoca	MGH	Boston, MA, USA	2012	Cerqueira et al., 2017	N/A	Urine	16	NS	group1	blaKPC-3	Intact	Intact	NA	L-C	L373	SAMN02138567	GCA_000567805.1
MGH29	Klebsiella pneumoniae	MGH	Boston, MA, USA	2012	Cerqueira et al., 2017	N/A	Respiratory	16	NS	group1	blaKPC-2	Intact	Frame Shift	ST-258	L-Y	L375	SAMN02138569	GCA_000567785.1
MGH31	Klebsiella pneumoniae	MGH	Boston, MA, USA	2012	Cerqueira et al., 2017	N/A	Tissue	4	NS	group2	Resistance plasmid (Cerquerira et al, 2017)	Intact	Frame Shift	ST-258	L-Y	L377	SAMN02138571	GCA_000567765.2
MGH35	Klebsiella pneumoniae	MGH	Boston, MA, USA	2012	Cerqueira et al., 2017	N/A	Bile fluid	2	NS	group2	blaCTX-M-15 and ΔOmpC	Frame Shift	Intact	ST-392	L-Q	L381	SAMN02138575	GCA_000567745.1
MGH39	Klebsiella pneumoniae	MGH	Boston, MA, USA	2012	Cerqueira et al., 2017	N/A	Urine	16	NS	group1	blaKPC-3	Intact	Intact	ST-1138	L-Ba	L385	SAMN02138579	GCA_000567725.1
MGH41	Klebsiella oxytoca	MGH	Boston, MA, USA	2012	Cerqueira et al., 2017	N/A	Urine	16	NS	group1	blaKPC-2	Intact	Intact	NA	L-A	L387	SAMN02138581	GCA_000567705.1
MGH43	Klebsiella pneumoniae	MGH	Boston, MA, USA	2012	Cerqueira et al., 2017	N/A	Urine	4	NS	group2	blaCTX-M-15 and ΔOmpC	Truncated	Intact	ST-307	L-K	L389	SAMN02138583	GCA_000567685.1
MGH45	Klebsiella pneumoniae	MGH	Boston, MA, USA	2012	Cerqueira et al., 2017	N/A	Urine	16	NS	group1	blaKPC-2	Intact	Frame Shift	ST-1084	L-Y	L391	SAMN02138585	GCA_000567665.1
MGH47	Klebsiella pneumoniae	MGH	Boston, MA, USA	2012	Cerqueira et al., 2017	N/A	Wound fluid	4	NS	group2	ESBL/AmpC, and ΔOmpC and ΔOmpF	Disrupted by ISKpn26	Truncated	ST-37	L-U	L393	SAMN02138587	GCA_000567645.1
MGH51	Klebsiella pneumoniae	MGH	Boston, MA, USA	2013	Cerqueira et al., 2017	N/A	Urine	8	NS	group1	blaKPC-2	Intact	Frame Shift	ST-258	L-Y	AF37	SAMN02581383	GCA_000694435.1
MGH52	Klebsiella pneumoniae	MGH	Boston, MA, USA	2013	Cerqueira et al., 2017	N/A	Urine	≤0.25	S	group5	no resistance determinants	Intact	Intact	ST-70	L-H	AF38	SAMN02581384	GCA_000694455.1
MGH59	Klebsiella pneumoniae	MGH	Boston, MA, USA	2013	Cerqueira et al., 2017	N/A	Urine	4	NS	group2	blaCTX-M-15, ΔOmpC, and ΔOmpF	ISKPn26 in promoter region	Frame Shift	ST-258	L-Y	AF45	SAMN02581391	GCA_000694475.2
MGH60	Klebsiella pneumoniae	MGH	Boston, MA, USA	2013	Cerqueira et al., 2017	N/A	Sputum	≤0.25	S	group5	no resistance determinants	Intact	Intact	ST-17	L-B	AF46	SAMN02581392	GCA_000694495.1
MGH62	Klebsiella aerogenes	MGH	Boston, MA, USA	2013	Cerqueira et al., 2017	N/A	Wound	≤0.25	S	group3	ESBL/AmpC and intact porins	Intact	Intact	NA	L-H	AF48	SAMN02581394	GCA_000692175.1
MGH63	Klebsiella pneumoniae	MGH	Boston, MA, USA	2013	Cerqueira et al., 2017	N/A	Bile fluid	8	NS	group2	blaCTX-M-15 and ΔOmpF	Intact	Frame Shift	ST-15	L-X	AF49	SAMN02581395	GCA_000688155.1
MGH64	Klebsiella pneumoniae	MGH	Boston, MA, USA	2013	Cerqueira et al., 2017	N/A	Urine	≤0.25	S	group5	no resistance determinants	Intact	Intact	ST-35	L-M	AF50	SAMN02581396	GCA_000694515.1
MGH67	Klebsiella pneumoniae	MGH	Boston, MA, USA	2013	Cerqueira et al., 2017	N/A	Pleural tissue	16	NS	group1	blaKPC-2	ISKPn26 in promoter region	Frame Shift	ST-258	L-Y	AD93	SAMN02581240	GCA_000694575.1
MGH68	Klebsiella variicola	MGH	Boston, MA, USA	2013	Cerqueira et al., 2017	N/A	Urine	≤0.25	S	group5	no resistance determinants	Intact	Intact	ST-1166	L-I	AD94	SAMN02581241	GCA_000694595.1
MGH69	Klebsiella pneumoniae	MGH	Boston, MA, USA	2013	Cerqueira et al., 2017	N/A	Sputum	16	NS	group1	blaNDM-1	Intact	Frame Shift	ST-11	L-Y	AD95	SAMN02581242	GCA_000694615.1
MGH70	Klebsiella pneumoniae	MGH	Boston, MA, USA	2013	Cerqueira et al., 2017	N/A	Urine	≤0.25	S	group5	no resistance determinants	Intact	Intact	ST-20	L-S	AD96	SAMN02581243	GCA_000694635.1
MGH72	Klebsiella pneumoniae	MGH	Boston, MA, USA	2013	Cerqueira et al., 2017	N/A	Urine	≤0.25	S	group4	porin disruption	Intact	IS102 in promoter region	ST-37	L-P	AD98	SAMN02581245	GCA_000694675.1
MGH73	Klebsiella pneumoniae	MGH	Boston, MA, USA	2013	Cerqueira et al., 2017	N/A	Wound - deep sinus	16	NS	group1	blaKPC-3	Intact	Frame Shift	ST-258	L-Y	AD99	SAMN02581246	GCA_000694695.1
MGH74	Klebsiella pneumoniae	MGH	Boston, MA, USA	2013	Cerqueira et al., 2017	N/A	Urine	≤0.25	S	group5	no resistance determinants	Intact	Intact	ST-76	L-Bf	AE00	SAMN02581247	GCA_000694715.1
MGH75	Klebsiella pneumoniae	MGH	Boston, MA, USA	2013	Cerqueira et al., 2017	N/A	Wound - abdominal	4	NS	group2	blaCTX-M-15, ΔOmpC, and ΔOmpF	IS903B in promoter region	Frame Shift	ST-15	L-X	AE01	SAMN02581248	GCA_000688215.1
MGH77	Klebsiella aerogenes	MGH	Boston, MA, USA	2013	Cerqueira et al., 2017	N/A	Wound - abdominal	4	NS	group2	ESBL/AmpC and porin disruption	Less than 90% of reference called	Intact	NA	L-F	AE03	SAMN02581250	GCA_000692195.1
MGH78	Klebsiella aerogenes	MGH	Boston, MA, USA	2013	Cerqueira et al., 2017	N/A	Urine	≤0.25	S	group3	ESBL/AmpC and intact porins	Intact	Intact	NA	L-F	AE04	SAMN02581251	GCA_000692215.1
MGH79	Klebsiella pneumoniae	MGH	Boston, MA, USA	2013	Cerqueira et al., 2017	N/A	Urine	16	NS	group1	blaKPC-2	Intact	Frame Shift	ST-258	L-Y	AE05	SAMN02581252	GCA_000694755.1
UCI1	Klebsiella pneumoniae	UCI	Irvine, CA, USA	2012	Cerqueira et al., 2017	N/A	Sputum	16	NS	group1	blaKPC-3	Intact	Frame Shift	ST-258	L-Y	L412	SAMN02138606	GCA_000567525.1
UCI13	Klebsiella pneumoniae	UCI	Irvine, CA, USA	2012	Cerqueira et al., 2017	N/A	Urine	16	NS	group1	blaKPC-2	Intact	Frame Shift	ST-258	L-Y	L424	SAMN02138618	GCA_000567845.1
UCI15	Klebsiella aerogenes	UCI	Irvine, CA, USA	2013	Cerqueira et al., 2017	N/A	Aspirate	≥32	NS	group2	ESBL/AmpC and porin disruption	Less than 90% of reference called	Intact	NA	L-D	P817	SAMN02356595	GCA_000534335.1
UCI16	Klebsiella aerogenes	UCI	Irvine, CA, USA	2013	Cerqueira et al., 2017	N/A	Blood	≤0.25	S	group3	ESBL/AmpC and intact porins	Intact	Intact	NA	L-F	P819	SAMN02356596	GCA_000534315.1
UCI17	Klebsiella pneumoniae	UCI	Irvine, CA, USA	2013	Cerqueira et al., 2017	N/A	Urine	≥32	NS	group1	blaKPC-2	Intact	ISKpn34 in promoter region	ST-437	L-Y	P820	SAMN02356597	GCA_000706585.1
UCI18	Klebsiella variicola	UCI	Irvine, CA, USA	2013	Cerqueira et al., 2017	N/A	Urine	≤0.25	S	group5	no resistance determinants	Intact	Intact	ST-641	L-A	P821	SAMN02356598	GCA_000567005.1
UCI19	Klebsiella pneumoniae	UCI	Irvine, CA, USA	2013	Cerqueira et al., 2017	N/A	Urine	16	NS	group1	blaKPC-2	Intact	Frame Shift	ST-258	L-Y	P822	SAMN02356599	GCA_000566985.1
UCI20	Klebsiella pneumoniae	UCI	Irvine, CA, USA	2013	Cerqueira et al., 2017	N/A	Urine	≤0.25	S	group4	porin disruption	Truncated	Intact	ST-268	L-J	P823	SAMN02356600	GCA_000566965.1
UCI21	Klebsiella pneumoniae	UCI	Irvine, CA, USA	2013	Cerqueira et al., 2017	N/A	Rectal	16	NS	group1	blaKPC-2	Intact	Frame Shift	ST-258	L-Y	P824	SAMN02356601	GCA_000566945.1
UCI22	Klebsiella pneumoniae	UCI	Irvine, CA, USA	2013	Cerqueira et al., 2017	N/A	Sputum	≤0.25	S	group2	ESBL/AmpC and porin disruption	Intact	Frame Shift	ST-258	L-Y	P825	SAMN02356602	GCA_000566925.1
UCI23	Enterobacter hormaechei	UCI	Irvine, CA, USA	2013	Cerqueira et al., 2017	N/A	Aspirate	≤0.25	S	group3	ESBL/AmpC and intact porins	Intact	Intact	ST-80	L-Ac	P826	SAMN02356603	GCA_000534295.1
UCI24	Enterobacter kobei	UCI	Irvine, CA, USA	2013	Cerqueira et al., 2017	N/A	Urine	≤0.25	S	group3	ESBL/AmpC and intact porins	Intact	Intact	ST-32	L-A	P827	SAMN02356604	GCA_000534275.1
UCI25	Klebsiella pneumoniae	UCI	Irvine, CA, USA	2013	Cerqueira et al., 2017	N/A	Urine	4	NS	group2	ESBL/AmpC and porin disruption	Truncated	Intact	ST-873	L-Bb	P828	SAMN02356605	GCA_000566905.1
UCI26	Klebsiella pneumoniae	UCI	Irvine, CA, USA	2013	Cerqueira et al., 2017	N/A	Urine	≤0.25	S	group5	no resistance determinants	Intact	Intact	ST-322	L-As	P829	SAMN02356606	GCA_000566885.1
UCI27	Klebsiella aerogenes	UCI	Irvine, CA, USA	2013	Cerqueira et al., 2017	N/A	Blood	2	NS	group2	ESBL/AmpC and porin disruption	Less than 90% of reference called	Intact	NA	L-E	P830	SAMN02356607	GCA_000534255.1
UCI29	Enterobacter kobei	UCI	Irvine, CA, USA	2013	Cerqueira et al., 2017	N/A	Blood	2	NS	group3	ESBL/AmpC and intact porins	Intact	Intact	ST-32	L-A	P832	SAMN02356609	GCA_000692355.1
UCI30	Enterobacter hormaechei	UCI	Irvine, CA, USA	2013	Cerqueira et al., 2017	N/A	Urine	≤0.25	S	group3	ESBL/AmpC and intact porins	Intact	Intact	ST-9	L-Ab	P833	SAMN02356610	GCA_000534215.1
UCI32	Citrobacter portucalensis	UCI	Irvine, CA, USA	2013	Cerqueira et al., 2017	N/A	Urine	≤0.25	S	group3	ESBL/AmpC and intact porins	Intact	Intact	NA	L-E	P835	SAMN02356612	GCA_000521945.1
UCI33	Klebsiella pneumoniae	UCI	Irvine, CA, USA	2013	Cerqueira et al., 2017	N/A	Urine	16	NS	group1	blaKPC-3	Intact	Frame Shift	ST-258	L-Y	P836	SAMN02356613	GCA_000566865.1
UCI34	Klebsiella pneumoniae	UCI	Irvine, CA, USA	2013	Cerqueira et al., 2017	N/A	Urine	≤0.25	S	group5	no resistance determinants	Intact	Intact	ST-34	L-Bx	P837	SAMN02356614	GCA_000566845.1
UCI35	Enterobacter hormaechei	UCI	Irvine, CA, USA	2013	Cerqueira et al., 2017	N/A	Surgical procedure specimen	4	NS	group2	ESBL/AmpC and porin disruption	Less than 90% of reference called	Intact	ST-60	L-F	P838	SAMN02356615	GCA_000534195.1
UCI36	Enterobacter hormaechei	UCI	Irvine, CA, USA	2013	Cerqueira et al., 2017	N/A	Tissue	≤0.25	S	group3	ESBL/AmpC and intact porins	Intact	Intact	ST-60	L-F	P839	SAMN02356616	GCA_000534175.1
UCI37	Klebsiella pneumoniae	UCI	Irvine, CA, USA	2013	Cerqueira et al., 2017	N/A	Urine	16	NS	group1	blaKPC-3	Intact	Frame Shift	ST-258	L-Y	P840	SAMN02356617	GCA_000566825.1
UCI38	Klebsiella pneumoniae	UCI	Irvine, CA, USA	2013	Cerqueira et al., 2017	N/A	Urine	≤0.25	S	group2	ESBL/AmpC and porin disruption	Intact	Frame Shift	ST-258	L-Y	P841	SAMN02356618	GCA_000566805.1
UCI39	Enterobacter roggenkampii	UCI	Irvine, CA, USA	2013	Cerqueira et al., 2017	N/A	Urine	≤0.25	S	group3	ESBL/AmpC and intact porins	Intact	Intact	ST-40	L-C	P842	SAMN02356619	GCA_000534155.1
UCI41	Klebsiella pneumoniae	UCI	Irvine, CA, USA	2013	Cerqueira et al., 2017	N/A	Urine	16	NS	group1	blaKPC-3	Disrupted by IS1294	Frame Shift	ST-258	L-Y	P844	SAMN02356621	GCA_000566785.1
UCI42	Klebsiella pneumoniae	UCI	Irvine, CA, USA	2013	Cerqueira et al., 2017	N/A	Sputum	≤0.25	S	group5	no resistance determinants	Intact	Intact	ST-86	L-I	P845	SAMN02356622	GCA_000566765.1
UCI43	Klebsiella pneumoniae	UCI	Irvine, CA, USA	2013	Cerqueira et al., 2017	N/A	Urine	≤0.25	S	group2	ESBL/AmpC and porin disruption	Intact	Frame Shift	ST-258	L-Y	P846	SAMN02356623	GCA_000566745.1
UCI44	Klebsiella pneumoniae	UCI	Irvine, CA, USA	2013	Cerqueira et al., 2017	N/A	Urine	≤0.25	S	group4	porin disruption	Intact	Frame Shift	ST-258	L-Y	P847	SAMN02356624	GCA_000566725.1
UCI45	Klebsiella aerogenes	UCI	Irvine, CA, USA	2013	Cerqueira et al., 2017	N/A	Sputum	≤0.25	S	group4	porin disruption	Less than 90% of reference called	Intact	NA	L-E	P848	SAMN02356625	GCA_000534135.1
UCI46	Klebsiella aerogenes	UCI	Irvine, CA, USA	2013	Cerqueira et al., 2017	N/A	CSF	≤0.25	S	group3	ESBL/AmpC and intact porins	Intact	Intact	NA	L-F	P849	SAMN02356626	GCA_000534115.1
UCI47	Klebsiella aerogenes	UCI	Irvine, CA, USA	2013	Cerqueira et al., 2017	N/A	Sputum	1	S	group3	ESBL/AmpC and intact porins	Intact	Intact	NA	L-F	P850	SAMN02356627	GCA_000534095.1
UCI48	Klebsiella aerogenes	UCI	Irvine, CA, USA	2013	Cerqueira et al., 2017	N/A	Sputum	≤0.25	S	group3	ESBL/AmpC and intact porins	Intact	Intact	NA	L-F	P851	SAMN02356628	GCA_000534075.1
UCI49	Enterobacter asburiae	UCI	Irvine, CA, USA	2013	Cerqueira et al., 2017	N/A	Urine	≤0.25	S	group2	ESBL/AmpC and porin disruption	Intact,Intact	Not found	ST-28	L-G	P852	SAMN02356629	GCA_000534055.1
UCI50	Enterobacter hormaechei	UCI	Irvine, CA, USA	2013	Cerqueira et al., 2017	N/A	Aspirate, JP drain	≤0.25	S	group3	ESBL/AmpC and intact porins	Intact	Intact	ST-58	L-Ar	P853	SAMN02356630	GCA_000534035.1
UCI51	Escherichia coli	UCI	Irvine, CA, USA	2013	Cerqueira et al., 2017	N/A	Urine	4	NS	group2	blaCTX-M-15 and ΔOmpF	Intact	Tn5403 in promoter region	ST-131	L-T	AE10	SAMN02581257	GCA_000692795.1
UCI55	Klebsiella pneumoniae	UCI	Irvine, CA, USA	2013	Cerqueira et al., 2017	N/A	Wound	16	NS	group1	blaKPC-3	Intact	Frame Shift	ST-258	L-Y	AE14	SAMN02581261	GCA_000694795.1
UCI58	Escherichia coli	UCI	Irvine, CA, USA	2013	Cerqueira et al., 2017	N/A	Urine	≤0.25	S	group3	ESBL/AmpC and intact porins	Intact	Intact	ST-2071	L-I	AE17	SAMN02581264	GCA_000692855.1
UCI59	Klebsiella pneumoniae	UCI	Irvine, CA, USA	2013	Cerqueira et al., 2017	N/A	Wound	16	NS	group1	blaKPC-2	Intact	Frame Shift	ST-258	L-Y	AE18	SAMN02581265	GCA_000694835.1
UCI60	Klebsiella pneumoniae	UCI	Irvine, CA, USA	2013	Cerqueira et al., 2017	N/A	Urine	≤0.25	S	group4	porin disruption	Frame Shift	Intact	ST-728	L-Cd	AE19	SAMN02581266	GCA_000688195.1
UCI61	Klebsiella pneumoniae	UCI	Irvine, CA, USA	2013	Cerqueira et al., 2017	N/A	Urine	16	NS	group1	blaKPC-2	ISKPn26 in promoter region	Frame Shift	ST-258	L-Y	AE20	SAMN02581267	GCA_000694855.1
UCI62	Klebsiella pneumoniae	UCI	Irvine, CA, USA	2013	Cerqueira et al., 2017	N/A	Urine	≤0.25	S	group5	no resistance determinants	Intact	Intact	ST-34	L-A	AE21	SAMN02581268	GCA_000694875.1
UCI63	Klebsiella pneumoniae	UCI	Irvine, CA, USA	2013	Cerqueira et al., 2017	N/A	Wound	16	NS	group1	blaKPC-2	Intact	Frame Shift	ST-258	L-Y	AE22	SAMN02581269	GCA_000694895.1
UCI64	Klebsiella pneumoniae	UCI	Irvine, CA, USA	2013	Cerqueira et al., 2017	N/A	Urine	≤0.25	S	group5	no resistance determinants	Intact	Intact	ST-17	L-T	AE23	SAMN02581270	GCA_000688175.1
UCI67	Klebsiella pneumoniae	UCI	Irvine, CA, USA	2013	Cerqueira et al., 2017	N/A	Sputum	16	NS	group1	blaKPC-3	Intact	Frame Shift	ST-258	L-Y	AE26	SAMN02581273	GCA_000694915.1
UCI68	Klebsiella pneumoniae	UCI	Irvine, CA, USA	2013	Cerqueira et al., 2017	N/A	Urine	≤0.25	S	group5	no resistance determinants	Intact	Intact	ST-37	L-Bo	AE27	SAMN02581274	GCA_000694935.1
BIDMC1	Klebsiella pneumoniae	BIDMC	Boston, MA, USA	2010	Cerqueira et al., 2017, historical collection	N/A	Bone tissue, toe	≥32	NS	group1	blaKPC-3	Intact	Frame Shift	ST-258	L-Y	L426	SAMN02138620	GCA_000567505.1
BIDMC10	Klebsiella pneumoniae	BIDMC	Boston, MA, USA	2009	Cerqueira et al., 2017, historical collection	N/A	Foot culture	≥32	NS	group1	blaKPC-3	Intact	Frame Shift	ST-258	L-Y	L437	SAMN02138631	GCA_000706605.1
BIDMC11	Klebsiella pneumoniae	BIDMC	Boston, MA, USA	2008	Cerqueira et al., 2017, historical collection	N/A	Swab, peritoneal abcess	≥32	NS	group1	blaKPC-4	Intact	Intact	ST-14	L-L	L438	SAMN02138632	GCA_000567405.1
BIDMC12A	Klebsiella pneumoniae	BIDMC	Boston, MA, USA	2012	Cerqueira et al., 2017, historical collection	Related to another isolate from same patient	Sputum	8	NS	group1	blaKPC-3	Intact	Frame Shift	ST-258	L-Y	L439	SAMN02138633	GCA_000567385.1
BIDMC12B	Klebsiella pneumoniae	BIDMC	Boston, MA, USA	2010	Cerqueira et al., 2017, historical collection	Related to another isolate from same patient	Blood culture	≥32	NS	group1	blaKPC-3	Intact	Frame Shift	ST-258	L-Y	L440	SAMN02138634	GCA_000567365.1
BIDMC12C	Klebsiella pneumoniae	BIDMC	Boston, MA, USA	2012	Cerqueira et al., 2017, historical collection	Related to another isolate from same patient	Endotracheal	8	NS	group1	blaKPC-3	Intact	Frame Shift	ST-258	L-Y	L441	SAMN02138635	GCA_000474885.1
BIDMC13	Klebsiella pneumoniae	BIDMC	Boston, MA, USA	2009	Cerqueira et al., 2017, historical collection	N/A	Blood culture	≥32	NS	group1	blaKPC-3	Intact	Frame Shift	ST-258	L-Y	L442	SAMN02138636	GCA_000567345.1
BIDMC14	Klebsiella pneumoniae	BIDMC	Boston, MA, USA	2009	Cerqueira et al., 2017, historical collection	N/A	Urine	≥32	NS	group1	blaKPC-3	Intact	Frame Shift	ST-258	L-Y	L443	SAMN02138637	GCA_000567325.1
BIDMC15	Escherichia coli	BIDMC	Boston, MA, USA	2010	Cerqueira et al., 2017, historical collection	N/A	Swab, abdomen	≥32	NS	group1	blaKPC-2	Intact	Intact	ST-648	L-S	L444	SAMN02138638	GCA_000522245.1
BIDMC16	Klebsiella pneumoniae	BIDMC	Boston, MA, USA	2009	Cerqueira et al., 2017, historical collection	N/A	Blood culture	≥32	NS	group1	blaKPC-3	Intact	Frame Shift	ST-258	L-Y	L445	SAMN02138639	GCA_000474905.1
BIDMC17A	Escherichia coli	BIDMC	Boston, MA, USA	2009	Cerqueira et al., 2017, historical collection	Related to another isolate from same patient	Blood culture	≥32	NS	group1	blaKPC-2	Intact	Intact	ST-648	L-S	L446	SAMN02138640	GCA_000522225.1
BIDMC17B	Escherichia coli	BIDMC	Boston, MA, USA	2009	Cerqueira et al., 2017, historical collection	Related to another isolate from same patient	Peritoneal fluid	≥32	NS	group1	blaKPC-2	Intact	Intact	ST-648	L-S	L447	SAMN02138641	GCA_000522205.1
BIDMC18A	Klebsiella pneumoniae	BIDMC	Boston, MA, USA	2012	Cerqueira et al., 2017, historical collection	Related to another isolate from same patient	Urine	8	NS	group1	blaKPC-2	Intact	Frame Shift	ST-258	L-Y	L448	SAMN02138642	GCA_000567305.1
BIDMC18B	Klebsiella pneumoniae	BIDMC	Boston, MA, USA	2010	Cerqueira et al., 2017, historical collection	Related to another isolate from same patient	Urine	2	NS	group1	blaKPC-2	Intact	Frame Shift	ST-258	L-Y	L449	SAMN02138643	GCA_000692915.1
BIDMC18C	Klebsiella pneumoniae	BIDMC	Boston, MA, USA	2010	Cerqueira et al., 2017, historical collection	Related to another isolate from same patient	Urine	8	NS	group1	blaKPC-2	Intact	Frame Shift	ST-258	L-Y	L450	SAMN02138644	GCA_000474865.1
BIDMC18D	Klebsiella pneumoniae	BIDMC	Boston, MA, USA	2010	Cerqueira et al., 2017, historical collection	Different from other isolates from same patient	Urine	≤0.25	S	group2	ESBL/AmpC and porin disruption	Intact	Truncated	ST-37	L-U	L451	SAMN02138645	GCA_000567285.1
BIDMC19A	Escherichia coli	BIDMC	Boston, MA, USA	2010	Cerqueira et al., 2017, historical collection	Related to another isolate from same patient	Bronchoalveolar lavage	≥32	NS	group1	blaKPC-2	Intact	Intact	ST-648	L-S	L452	SAMN02138646	GCA_000522185.2
BIDMC19B	Escherichia coli	BIDMC	Boston, MA, USA	2010	Cerqueira et al., 2017, historical collection	Related to another isolate from same patient	Urine	≥32	NS	group1	blaKPC-2	Intact	Intact	ST-648	L-S	L453	SAMN02138647	GCA_000522165.1
BIDMC19C	Escherichia coli	BIDMC	Boston, MA, USA	2010	Cerqueira et al., 2017, historical collection	Related to another isolate from same patient	Urine	≥32	NS	group1	blaKPC-2	Intact	Intact	ST-648	L-S	L454	SAMN02138648	GCA_000474825.1
BIDMC20A	Escherichia coli	BIDMC	Boston, MA, USA	2012	Cerqueira et al., 2017, historical collection	Related to another isolate from same patient	Urine	8	NS	group1	blaKPC-3	Intact	Intact	ST-131	L-T	L455	SAMN02138649	GCA_000522145.1
BIDMC2A	Klebsiella pneumoniae	BIDMC	Boston, MA, USA	2010	Cerqueira et al., 2017, historical collection	Isolates of two different organisms found in same sample	Blood culture	≥32	NS	group1	blaKPC-3	Intact	Frame Shift	ST-258	L-Y	L427	SAMN02138621	GCA_000567485.1
BIDMC2B	Escherichia coli	BIDMC	Boston, MA, USA	2010	Cerqueira et al., 2017, historical collection	Isolates of two different organisms found in same sample	Blood culture	≥32	NS	group1	blaKPC-2	Intact	Intact	ST-648	L-S	L428	SAMN02138622	GCA_000522305.1
BIDMC3	Escherichia coli	BIDMC	Boston, MA, USA	2009	Cerqueira et al., 2017, historical collection	N/A	Swab, abdominal incision	≥32	NS	group1	blaKPC-2	Intact	Intact	ST-648	L-S	L429	SAMN02138623	GCA_000522285.1
BIDMC4	Klebsiella pneumoniae	BIDMC	Boston, MA, USA	2009	Cerqueira et al., 2017, historical collection	N/A	Tissue, abdomen	8	NS	group1	blaKPC-3	Not found	Frame Shift	ST-258	L-Y	L430	SAMN02138624	GCA_000567465.1
BIDMC5	Klebsiella pneumoniae	BIDMC	Boston, MA, USA	2008	Cerqueira et al., 2017, historical collection	N/A	Blood culture	≥32	NS	group1	blaKPC-3	Intact	Frame Shift	ST-258	L-Y	L431	SAMN02138625	GCA_000567445.1
BIDMC6	Escherichia coli	BIDMC	Boston, MA, USA	2010	Cerqueira et al., 2017, historical collection	N/A	Bile	≥32	NS	group1	blaKPC-2	Intact	Intact	ST-648	L-S	L432	SAMN02138626	GCA_000522405.1
BIDMC7A	Klebsiella pneumoniae	BIDMC	Boston, MA, USA	2012	Cerqueira et al., 2017, historical collection	Related to another isolate from same patient	Urine	4	NS	group1	blaKPC-3	Intact	Frame Shift	ST-258	L-Y	L433	SAMN02138627	GCA_000567825.1
BIDMC7B	Klebsiella pneumoniae	BIDMC	Boston, MA, USA	2012	Cerqueira et al., 2017, historical collection	Related to another isolate from same patient	Urine	8	NS	group1	blaKPC-3	Intact	Frame Shift	ST-258	L-Y	L434	SAMN02138628	GCA_000567425.1
BIDMC8	Enterobacter hormaechei	BIDMC	Boston, MA, USA	2011	Cerqueira et al., 2017, historical collection	N/A	Urine	8	NS	group1	blaKPC-3	Intact	Intact	ST-63	L-T	L435	SAMN02138629	GCA_000534455.1
BIDMC9	Escherichia coli	BIDMC	Boston, MA, USA	2009	Cerqueira et al., 2017, historical collection	N/A	Urine	≥32	NS	group1	blaKPC-2	Intact	Intact	ST-648	L-S	L436	SAMN02138630	GCA_000522265.1
BWH15	Klebsiella pneumoniae	BWH	Boston, MA, USA	2012	Cerqueira et al., 2017, historical collection	N/A	Peritoneal	2	NS	group1	blaKPC-4	Intact	Intact	ST-113	L-Bh	L396	SAMN02138590	GCA_000567605.1
BWH2	Klebsiella pneumoniae	BWH	Boston, MA, USA	2011	Cerqueira et al., 2017, historical collection	N/A	Tissue	≥32	NS	group1	blaOXA-48	Intact	Frame Shift	ST-101	L-Cp	L395	SAMN02138589	GCA_000567625.1
BWH22	Klebsiella pneumoniae	BWH	Boston, MA, USA	2012	Cerqueira et al., 2017, historical collection	N/A	Urine	≥32	NS	group1	blaKPC-2	Intact	Frame Shift	ST-258	L-Y	L397	SAMN02138591	GCA_000567585.1
BWH24	Escherichia coli	BWH	Boston, MA, USA	2012	Cerqueira et al., 2017, historical collection	N/A	Drainage	2	NS	group1	blaKPC-3	Intact	Intact	ST-131	L-T	L411	SAMN02138605	GCA_000474845.1
MGH1	Enterobacter hormaechei	MGH	Boston, MA, USA	2009	Cerqueira et al., 2017, historical collection	N/A	Respiratory	16	NS	group1	blaKPC-2	Intact	Intact	ST-45	L-G	L347	SAMN02138541	GCA_000534795.1
MGH10	Enterobacter hormaechei	MGH	Boston, MA, USA	2009	Cerqueira et al., 2017, historical collection	N/A	Urine	16	NS	group1	blaNDM-1	Less than 90% of reference called	ISKpn26 in promoter region	ST-45	L-G	L356	SAMN02138550	GCA_000534635.1
MGH13	Enterobacter hormaechei	MGH	Boston, MA, USA	2007	Cerqueira et al., 2017, historical collection	N/A	Urine	16	NS	group1	blaKPC-3	Intact	Disrupted	ST-58	L-A	L359	SAMN02138553	GCA_000534575.1
MGH14	Enterobacter hormaechei	MGH	Boston, MA, USA	2009	Cerqueira et al., 2017, historical collection	N/A	Respiratory	16	NS	group1	blaKPC-3	Intact	Intact	ST-66	L-I	L360	SAMN02138554	GCA_000474785.1
MGH2	Enterobacter hormaechei	MGH	Boston, MA, USA	2009	Cerqueira et al., 2017, historical collection	N/A	Wound	16	NS	group1	blaKPC-4	Intact	Intact	ST-78	L-K	L348	SAMN02138542	GCA_000534775.1
MGH3	Enterobacter hormaechei	MGH	Boston, MA, USA	2009	Cerqueira et al., 2017, historical collection	N/A	Respiratory	16	NS	group1	blaKPC-3	Intact	Intact	ST-66	L-I	L349	SAMN02138543	GCA_000534755.1
MGH4	Enterobacter hormaechei	MGH	Boston, MA, USA	2009	Cerqueira et al., 2017, historical collection	N/A	Urine	4	NS	group2	ESBL/AmpC and porin disruption	Intact	Less than 90% of reference called	ST-58	L-A	L350	SAMN02138544	GCA_000534735.1
MGH5	Enterobacter hormaechei	MGH	Boston, MA, USA	2007	Cerqueira et al., 2017, historical collection	N/A	Urine	16	NS	group1	blaKPC-4	Intact	Intact	ST-78	L-K	L351	SAMN02138545	GCA_000534715.1
MGH6	Enterobacter hormaechei	MGH	Boston, MA, USA	2009	Cerqueira et al., 2017, historical collection	N/A	Urine	16	NS	group1	blaKPC-2	Intact	Intact	ST-45	L-G	L352	SAMN02138546	GCA_000534695.1
MGH7	Enterobacter hormaechei	MGH	Boston, MA, USA	2008	Cerqueira et al., 2017, historical collection	N/A	Wound	16	NS	group1	blaKPC-3	Intact	Intact	ST-64	L-J	L353	SAMN02138547	GCA_000534675.1
MGH8	Enterobacter hormaechei	MGH	Boston, MA, USA	2009	Cerqueira et al., 2017, historical collection	N/A	Urine	8	NS	group1	blaKPC-4	Intact	Intact	ST-78	L-K	L354	SAMN02138548	GCA_000474805.1
MGH9	Enterobacter hormaechei	MGH	Boston, MA, USA	2008	Cerqueira et al., 2017, historical collection	N/A	Urine	0.5	S	group3	ESBL/AmpC and intact porins	Intact	Intact	ST-78	L-K	L355	SAMN02138549	GCA_000534655.1
MGH150	Klebsiella pneumoniae	MGH	Boston, MA, USA	2015	Newly sequenced	N/A	Urine	≤0.25	S	group5	no resistance determinants	Intact	Intact	ST-129	L-Ag	AZ011	SAMN04521899	GCA_014903675.1
BIDMC41	Klebsiella pneumoniae	BIDMC	Boston, MA, USA	2012	Cerqueira et al., 2017	N/A	Blood	≤0.25	S	group2	ESBL/AmpC and porin disruption	Intact	Truncated	ST-37	L-U	L478	SAMN02138672	GCA_000492195.1
BIDMC40	Klebsiella pneumoniae	BIDMC	Boston, MA, USA	2012	Cerqueira et al., 2017	N/A	Urine	≤0.25	S	group5	no resistance determinants	Intact	Intact	ST-34	L-A	L477	SAMN02138671	GCA_000492215.1
BIDMC39	Escherichia coli	BIDMC	Boston, MA, USA	2012	Cerqueira et al., 2017	N/A	Blood	≤0.25	S	group3	ESBL/AmpC and intact porins	Intact	Intact	ST-206	L-W	L476	SAMN02138670	GCA_000492235.1
BIDMC38	Escherichia coli	BIDMC	Boston, MA, USA	2012	Cerqueira et al., 2017	N/A	Blood	≤0.25	S	group3	ESBL/AmpC and intact porins	Intact	Intact	ST-131	L-T	L475	SAMN02138669	GCA_000492255.1
BIDMC37	Escherichia coli	BIDMC	Boston, MA, USA	2012	Cerqueira et al., 2017	N/A	Blood	≤0.25	S	group3	ESBL/AmpC and intact porins	Intact	Intact	ST-1421	L-V	L474	SAMN02138668	GCA_000492275.1
BIDMC36	Klebsiella pneumoniae	BIDMC	Boston, MA, USA	2012	Cerqueira et al., 2017	N/A	Blood	≤0.25	S	group3	ESBL/AmpC and intact porins	Intact	Intact	ST-661	L-Bu	L473	SAMN02138667	GCA_000492295.1
BIDMC25	Klebsiella pneumoniae	BIDMC	Boston, MA, USA	2012	Cerqueira et al., 2017	N/A	Urine	≤0.25	S	group5	no resistance determinants	Intact	Intact	ST-186	L-Cj	L461	SAMN02138655	GCA_000492315.1
BIDMC24	Klebsiella pneumoniae	BIDMC	Boston, MA, USA	2012	Cerqueira et al., 2017	N/A	Urine	≤0.25	S	group5	no resistance determinants	Intact	Intact	ST-797	L-Bl	L460	SAMN02138654	GCA_000492335.1
BIDMC23	Klebsiella pneumoniae	BIDMC	Boston, MA, USA	2012	Cerqueira et al., 2017	N/A	Urine	≤0.25	S	group5	no resistance determinants	Intact	Intact	ST-111	L-R	L459	SAMN02138653	GCA_000492355.1
BIDMC22	Klebsiella pneumoniae	BIDMC	Boston, MA, USA	2012	Cerqueira et al., 2017	N/A	Urine	≤0.25	S	group5	no resistance determinants	Intact	Intact	ST-1189	L-Bn	L458	SAMN02138652	GCA_000492375.1
BIDMC21	Klebsiella pneumoniae	BIDMC	Boston, MA, USA	2012	Cerqueira et al., 2017	N/A	Urine	≤0.25	S	group4	porin disruption	Intact	Truncated	ST-37	L-U	L457	SAMN02138651	GCA_000492395.1
UCI14	Klebsiella quasipneumoniae	UCI	Irvine, CA, USA	2012	Cerqueira et al., 2017	N/A	NA	≤0.25	S	group5	no resistance determinants	Intact	Intact	ST-1091	L-E	L425	SAMN02138619	GCA_000492415.1
UCI12	Enterobacter roggenkampii	UCI	Irvine, CA, USA	2012	Cerqueira et al., 2017	N/A	Bronchial lavage	≤0.25	S	group2	ESBL/AmpC and porin disruption	IS1X4 in promoter region	Intact	ST-40	L-G	L423	SAMN02138617	GCA_000492435.1
UCI11	Enterobacter hormaechei	UCI	Irvine, CA, USA	2012	Cerqueira et al., 2017	N/A	Urine	≤0.25	S	group3	ESBL/AmpC and intact porins	Intact	Intact	ST-50	L-Am	L422	SAMN02138616	GCA_000492455.1
UCI10	Klebsiella variicola	UCI	Irvine, CA, USA	2012	Cerqueira et al., 2017	N/A	Blood	≤0.25	S	group5	no resistance determinants	Intact	Intact	ST-596	L-B	L421	SAMN02138615	GCA_000492475.1
UCI9	Enterobacter hormaechei	UCI	Irvine, CA, USA	2012	Cerqueira et al., 2017	N/A	Sputum	≤0.25	S	group3	ESBL/AmpC and intact porins	Intact	Intact	ST-58	L-Ao	L420	SAMN02138614	GCA_000492495.1
UCI8	Klebsiella pneumoniae	UCI	Irvine, CA, USA	2012	Cerqueira et al., 2017	N/A	Urine	≤0.25	S	group5	no resistance determinants	Intact	Intact	ST-1198	L-Br	L419	SAMN02138613	GCA_000492515.1
UCI7	Klebsiella pneumoniae	UCI	Irvine, CA, USA	2012	Cerqueira et al., 2017	N/A	Urine	≤0.25	S	group5	no resistance determinants	Intact	Intact	ST-17	L-T	L418	SAMN02138612	GCA_000492535.1
UCI6	Klebsiella pneumoniae	UCI	Irvine, CA, USA	2012	Cerqueira et al., 2017	N/A	Sputum	≤0.25	S	group5	no resistance determinants	Intact	Intact	ST-86	L-I	L417	SAMN02138611	GCA_000492555.1
UCI5	Enterobacter hormaechei	UCI	Irvine, CA, USA	2012	Cerqueira et al., 2017	N/A	perirectal abscess	≤0.25	S	group3	ESBL/AmpC and intact porins	Intact	Intact	ST-45	L-D	L416	SAMN02138610	GCA_000492575.1
UCI4	Klebsiella pneumoniae	UCI	Irvine, CA, USA	2012	Cerqueira et al., 2017	N/A	Blood	≤0.25	S	group5	no resistance determinants	Intact	Intact	ST-14	L-F	L415	SAMN02138609	GCA_000492595.1
UCI3	Enterobacter hormaechei	UCI	Irvine, CA, USA	2012	Cerqueira et al., 2017	N/A	Sputum	≤0.25	S	group3	ESBL/AmpC and intact porins	Intact	Intact	ST-58	L-Ap	L414	SAMN02138608	GCA_000492615.1
UCI2	Klebsiella pneumoniae	UCI	Irvine, CA, USA	2012	Cerqueira et al., 2017	N/A	Sputum	≤0.25	S	group5	no resistance determinants	Intact	Intact	ST-37	L-P	L413	SAMN02138607	GCA_000492635.1
BWH32	Escherichia coli	BWH	Boston, MA, USA	2012	Cerqueira et al., 2017	N/A	Urine	≤0.25	S	group3	ESBL/AmpC and intact porins	Intact	Intact	ST-3254	L-U	L403	SAMN02138597	GCA_000492655.1
BWH31	Enterobacter asburiae	BWH	Boston, MA, USA	2012	Cerqueira et al., 2017	N/A	Bile	≤0.25	S	group2	ESBL/AmpC and porin disruption	Less than 90% of reference called	Intact	ST-53	L-D	L402	SAMN02138596	GCA_000492675.1
BWH30	Klebsiella pneumoniae	BWH	Boston, MA, USA	2012	Cerqueira et al., 2017	N/A	Blood	≤0.25	S	group5	no resistance determinants	Intact	Intact	ST-1164	L-An	L401	SAMN02138595	GCA_000492695.1
BWH29	Enterobacter hormaechei	BWH	Boston, MA, USA	2012	Cerqueira et al., 2017	N/A	Wound	≤0.25	S	group3	ESBL/AmpC and intact porins	Intact	Intact	ST-60	L-F	L400	SAMN02138594	GCA_000492715.1
BWH28	Klebsiella pneumoniae	BWH	Boston, MA, USA	2012	Cerqueira et al., 2017	N/A	Sputum	≤0.25	S	group4	porin disruption	Truncated	Intact	ST-133	L-Ci	L399	SAMN02138593	GCA_000492735.1
MGH48	Klebsiella pneumoniae	MGH	Boston, MA, USA	2012	Cerqueira et al., 2017	N/A	Urine	≤0.25	S	group5	no resistance determinants	Intact	Intact	ST-189	L-D	L394	SAMN02138588	GCA_000492755.1
MGH46	Klebsiella pneumoniae	MGH	Boston, MA, USA	2012	Cerqueira et al., 2017	N/A	Urine	≤0.25	S	group5	no resistance determinants	Intact	Intact	ST-14	L-F	L392	SAMN02138586	GCA_000492775.1
MGH44	Klebsiella quasipneumoniae	MGH	Boston, MA, USA	2012	Cerqueira et al., 2017	N/A	Respiratory	≤0.25	S	group5	no resistance determinants	Intact	Intact	ST-613	L-F	L390	SAMN02138584	GCA_000492795.1
MGH42	Klebsiella species	MGH	Boston, MA, USA	2012	Cerqueira et al., 2017	N/A	Respiratory	≤0.25	S	group5	no resistance determinants	Intact	Intact,Intact	NA	NA	L388	SAMN02138582	GCA_000492815.1
MGH40	Klebsiella variicola	MGH	Boston, MA, USA	2012	Cerqueira et al., 2017	N/A	Urine	≤0.25	S	group5	no resistance determinants	Intact	Intact	ST-355	L-L	L386	SAMN02138580	GCA_000492835.1
MGH38	Enterobacter hormaechei	MGH	Boston, MA, USA	2012	Cerqueira et al., 2017	N/A	Urine	≤0.25	S	group3	ESBL/AmpC and intact porins	Intact	Intact	ST-66	L-O	L384	SAMN02138578	GCA_000492855.1
MGH36	Klebsiella pneumoniae	MGH	Boston, MA, USA	2012	Cerqueira et al., 2017	N/A	Urine	≤0.25	S	group5	no resistance determinants	Intact	Intact	ST-466	L-M	L382	SAMN02138576	GCA_000492875.1
MGH34	Enterobacter roggenkampii	MGH	Boston, MA, USA	2012	Cerqueira et al., 2017	N/A	Urine	≤0.25	S	group2	ESBL/AmpC and porin disruption	Less than 90% of reference called	Intact	ST-39	L-E	L380	SAMN02138574	GCA_000492895.1
MGH32	Klebsiella pneumoniae	MGH	Boston, MA, USA	2012	Cerqueira et al., 2017	N/A	Urine	≤0.25	S	group5	no resistance determinants	Intact	Intact	ST-111	L-R	L378	SAMN02138572	GCA_000492915.1
MGH30	Klebsiella pneumoniae	MGH	Boston, MA, USA	2012	Cerqueira et al., 2017	N/A	Urine	≤0.25	S	group5	no resistance determinants	Intact	Intact	ST-37	L-Bp	L376	SAMN02138570	GCA_000492935.1
MGH28	Klebsiella species	MGH	Boston, MA, USA	2012	Cerqueira et al., 2017	N/A	Tissue	≤0.25	S	group5	no resistance determinants	Intact	Intact,Intact	NA	NA	L374	SAMN02138568	GCA_000492955.1
MGH26	Enterobacter hormaechei	MGH	Boston, MA, USA	2012	Cerqueira et al., 2017	N/A	Urine	≤0.25	S	group3	ESBL/AmpC and intact porins	Intact	Intact	ST-78	L-K	L372	SAMN02138566	GCA_000492975.1
MGH25	Enterobacter kobei	MGH	Boston, MA, USA	2012	Cerqueira et al., 2017	N/A	Urine	0.5	S	group3	ESBL/AmpC and intact porins	Intact	Intact	ST-54	L-B	L371	SAMN02138565	GCA_000492995.1
MGH24	Enterobacter asburiae	MGH	Boston, MA, USA	2012	Cerqueira et al., 2017	N/A	Tissue	≤0.25	S	group3	ESBL/AmpC and intact porins	Intact	Intact	ST-22	L-C	L370	SAMN02138564	GCA_000493015.1
MGH23	Enterobacter kobei	MGH	Boston, MA, USA	2012	Cerqueira et al., 2017	N/A	Urine	≤0.25	S	group3	ESBL/AmpC and intact porins	Intact	Intact	ST-32	L-C	L369	SAMN02138563	GCA_000493035.1
MGH22	Enterobacter kobei	MGH	Boston, MA, USA	2012	Cerqueira et al., 2017	N/A	Urine	≤0.25	S	group3	ESBL/AmpC and intact porins	Intact	Intact	ST-32	L-D	L368	SAMN02138562	GCA_000493055.1
MGH21	Klebsiella pneumoniae	MGH	Boston, MA, USA	2012	Cerqueira et al., 2017	N/A	Urine	≤0.25	S	group5	no resistance determinants	Intact	Intact	ST-111	L-R	L367	SAMN02138561	GCA_000493075.1
MGH20	Klebsiella variicola	MGH	Boston, MA, USA	2012	Cerqueira et al., 2017	N/A	Respiratory	≤0.25	S	group5	no resistance determinants	Intact	Intact	ST-209	L-J	L366	SAMN02138560	GCA_000493095.1
MGH19	Klebsiella pneumoniae	MGH	Boston, MA, USA	2012	Cerqueira et al., 2017	N/A	Urine	≤0.25	S	group5	no resistance determinants	Intact	Intact	ST-988	L-Ah	L365	SAMN02138559	GCA_000493115.1
MGH18	Klebsiella pneumoniae	MGH	Boston, MA, USA	2012	Cerqueira et al., 2017	N/A	Respiratory	≤0.25	S	group5	no resistance determinants	Intact	Intact	ST-20	L-S	L364	SAMN02138558	GCA_000493135.1
MGH17	Klebsiella pneumoniae	MGH	Boston, MA, USA	2012	Cerqueira et al., 2017	N/A	Urine	≤0.25	S	group5	no resistance determinants	Intact	Intact	ST-134	L-Ac	L363	SAMN02138557	GCA_000493155.1
MGH16	Enterobacter roggenkampii	MGH	Boston, MA, USA	2012	Cerqueira et al., 2017	N/A	Respiratory	≤0.25	S	group3	ESBL/AmpC and intact porins	IntactIntact	Intact	ST-40	L-D	L362	SAMN02138556	GCA_000493175.1
UCI173	Enterobacter hormaechei	UCI	Irvine, CA, USA	2016	Newly sequenced	N/A	Urine	≤0.25	S	group3	ESBL/AmpC and intact porins	Intact	Intact	ST-62	L-X	CXL66	SAMN08148220	GCA_014333255.1
UCI161	Enterobacter hormaechei	UCI	Irvine, CA, USA	2016	Newly sequenced	N/A	Urine	2	NS	group1	blaKPC (read based; partial)	Intact	Intact	ST-50	L-E	CXL54	SAMN08148208	GCA_014333275.1
UCI156	Klebsiella quasipneumoniae	UCI	Irvine, CA, USA	2016	Newly sequenced	N/A	Urine	0.063	S	group5	no resistance determinants	Intact	Intact	ST-1136	L-I	CXL49	SAMN08148203	GCA_014333295.1
MGH225	Serratia marcescens	MGH	Boston, MA, USA	2016	Newly sequenced	N/A	Bile	8	NS	group4	porin disruption	Not found	Not found	NA	L-G	CXM05	SAMN08148259	GCA_014333375.1
UCI127	Citrobacter koseri	UCI	Irvine, CA, USA	2016	Newly sequenced	N/A	Biliary drain	≤0.25	S	group5	no resistance determinants	Intact	Intact	NA	NA	CXL22	SAMN08148176	GCA_014333315.1
UCI190	Klebsiella pneumoniae	UCI	Irvine, CA, USA	2016	Newly sequenced	N/A	Sputum	≤0.25	S	group5	no resistance determinants	Intact	Intact	ST-116	L-Ai	CXM73	SAMN08148327	GCA_014333235.1
MGH232	Klebsiella aerogenes	MGH	Boston, MA, USA	2016	Newly sequenced	N/A	Urine	≤0.25	S	group3	ESBL/AmpC and intact porins	Intact	Intact	NA	L-C	CXM09	SAMN08148263	GCA_014333355.1
MGH246	Serratia marcescens	MGH	Boston, MA, USA	2016	Newly sequenced	N/A	Urine	≤0.25	S	group4	porin disruption	Intact	Not found	NA	L-R	CXM22	SAMN08148276	GCA_014333335.1
UCI98	Klebsiella aerogenes	UCI	Irvine, CA, USA	2014	Newly sequenced	N/A	IR drain drainage	≤0.25	S	group3	ESBL/AmpC and intact porins	Intact	Intact	NA	L-A	SK44	SAMN03280174	GCA_001030055.1
UCI89	Klebsiella aerogenes	UCI	Irvine, CA, USA	2014	Newly sequenced	N/A	Urine	1	S	group2	ESBL/AmpC and porin disruption	Truncated	Intact	NA	L-B	SK41	SAMN03280171	GCA_001030125.1
UCI86	Enterobacter hormaechei	UCI	Irvine, CA, USA	2014	Newly sequenced	N/A	Urine	1	S	group3	ESBL/AmpC and intact porins	Intact	Intact	ST-63	L-C	SK46	SAMN03280176	GCA_001030145.1
UCI90	Klebsiella aerogenes	UCI	Irvine, CA, USA	2014	Newly sequenced	N/A	Urine	0.063	S	group3	ESBL/AmpC and intact porins	Intact	Intact	NA	L-D	SK42	SAMN03280172	GCA_001030165.1
UCI97	Klebsiella aerogenes	UCI	Irvine, CA, USA	2014	Newly sequenced	N/A	IR drain drainage	16	NS	group2	ESBL/AmpC and porin disruption	Less than 90% of reference called	Intact	NA	L-A	SK43	SAMN03280173	GCA_001030185.1
UCI85	Enterobacter hormaechei	UCI	Irvine, CA, USA	2014	Newly sequenced	N/A	Urine	0.5	S	group3	ESBL/AmpC and intact porins	Intact	Intact	ST-63	L-C	SK45	SAMN03280175	GCA_001030195.1
BIDMC92	Enterobacter cloacae complex (species E)	BIDMC	Boston, MA, USA	2014	Newly sequenced	N/A	Urine	≤0.25	S	group3	ESBL/AmpC and intact porins	Intact	Intact	ST-24	NA	SP99	SAMN03280194	GCA_001030225.1
BWH49	Escherichia coli	BWH	Boston, MA, USA	2014	Newly sequenced	N/A	Tissue -bowel	2	NS	group2	ESBL/AmpC and porin disruption	Intact	Truncated	ST-44	L-E	SK64	SAMN03280195	GCA_001030245.1
BWH57	Serratia marcescens	BWH	Boston, MA, USA	2014	Newly sequenced	N/A	Blood	0.5	S	group1	blaKPC-3	IS1R in promoter region	Not found	NA	L-B	SK68	SAMN03280199	GCA_001030265.1
BWH59	Escherichia coli	BWH	Boston, MA, USA	2014	Newly sequenced	N/A	Blood	N/A	S	group3	ESBL/AmpC and intact porins	Intact	Intact	ST-73	L-M	SK69	SAMN03280200	GCA_001030285.1
BWH60	Escherichia coli	BWH	Boston, MA, USA	2014	Newly sequenced	N/A	Blood	N/A	NS	group2	blaCTX-M-15 and ΔOmpF	Intact	Frame Shift	ST-131	L-T	SK70	SAMN03280201	GCA_001030305.1
BWH61	Escherichia coli	BWH	Boston, MA, USA	2014	Newly sequenced	N/A	Blood	N/A	NS	group2	blaCTX-M-15 and ΔOmpF	Intact	Frame Shift	ST-131	L-T	SK71	SAMN03280202	GCA_001030325.1
MGH107	Escherichia coli	MGH	Boston, MA, USA	2014	Newly sequenced	N/A	Urine	N/A	NS	group2	blaCMY-2, ΔOmpC, and ΔOmpF	Frame Shift	Frame Shift	ST-131	L-T	SK72	SAMN03280203	GCA_001030345.1
BWH50	Escherichia coli	BWH	Boston, MA, USA	2014	Newly sequenced	N/A	Tissue -bowel	0.5	S	group2	ESBL/AmpC, and ΔOmpC and ΔOmpF	Truncated	Truncated	ST-44	L-E	SK65	SAMN03280196	GCA_001030355.1
BWH55	Escherichia coli	BWH	Boston, MA, USA	2014	Newly sequenced	N/A	Blood	N/A	S	group3	ESBL/AmpC and intact porins	Intact	Intact	ST-131	L-T	SK67	SAMN03280198	GCA_001030365.1
MGH108	Escherichia coli	MGH	Boston, MA, USA	2014	Newly sequenced	N/A	Urine	≤0.25	S	group3	ESBL/AmpC and intact porins	Intact	Intact	ST-10	L-X	SK73	SAMN03280204	GCA_001030405.1
MGH121	Escherichia coli	MGH	Boston, MA, USA	2014	Newly sequenced	N/A	Sputum	16	NS	group1	blaKPC-3	Intact	Truncated	ST-167	L-C	SK74	SAMN03280205	GCA_001030425.1
MGH122	Escherichia coli	MGH	Boston, MA, USA	2014	Newly sequenced	N/A	Urine	≤0.25	S	group2	ESBL/AmpC and porin disruption	Truncated	Intact	ST-73	L-M	SK75	SAMN03280206	GCA_001030435.1
BIDMC97	Escherichia coli	BIDMC	Boston, MA, USA	2014	Newly sequenced	N/A	Tissue	≤0.25	S	group2	ESBL/AmpC and porin disruption	Truncated	Intact	ST-73	L-M	SK76	SAMN03280207	GCA_001030445.1
BIDMC98	Escherichia coli	BIDMC	Boston, MA, USA	2014	Newly sequenced	N/A	Urine	0.031	S	group3	ESBL/AmpC and intact porins	Intact	Intact	ST-167	L-C	SK77	SAMN03280208	GCA_001030485.1
BIDMC101	Escherichia coli	BIDMC	Boston, MA, USA	2014	Newly sequenced	N/A	Urine	≤0.25	S	group2	ESBL/AmpC and porin disruption	Truncated	Intact	ST-117	L-A	SK78	SAMN03280209	GCA_001030505.1
BIDMC102	Escherichia coli	BIDMC	Boston, MA, USA	2014	Newly sequenced	N/A	Sputum	4	NS	group1	blaKPC-2	Truncated	Frame Shift	ST-405	L-R	SK79	SAMN03280210	GCA_001030515.1
BIDMC103	Escherichia coli	BIDMC	Boston, MA, USA	2014	Newly sequenced	N/A	Urine	≤0.25	S	group3	ESBL/AmpC and intact porins	Intact	Intact	ST-58	L-F	SK80	SAMN03280211	GCA_001030545.1
BIDMC104	Escherichia coli	BIDMC	Boston, MA, USA	2014	Newly sequenced	N/A	Urine	8	NS	group1	blaKPC-2	Intact	Intact	ST-448	L-Ae	SK81	SAMN03280212	GCA_001030555.1
BIDMC105	Escherichia coli	BIDMC	Boston, MA, USA	2014	Newly sequenced	N/A	Urine	≤0.25	S	group3	ESBL/AmpC and intact porins	Intact	Intact	ST-1193	L-N	SK82	SAMN03280213	GCA_001030585.1
BIDMC106	Escherichia coli	BIDMC	Boston, MA, USA	2014	Newly sequenced	N/A	Fluid, gallblader	2	NS	group2	blaCMY-2 and ΔOmpF	Intact	Frame Shift	ST-405	L-R	SK83	SAMN03280214	GCA_001030595.1
BIDMC111	Escherichia coli	BIDMC	Boston, MA, USA	2014	Newly sequenced	N/A	Peritoneal fluid	2	NS	group2	blaCTX-M-15, ΔOmpC, and ΔOmpF	IS1A in promoter region	Disrupted by IS1R	ST-131	L-T	SK84	SAMN03280215	GCA_001030625.1
BIDMC112	Escherichia coli	BIDMC	Boston, MA, USA	2014	Newly sequenced	N/A	Blood culture	≤0.25	S	group3	ESBL/AmpC and intact porins	Intact	Intact	ST-10	L-Y	SK85	SAMN03280216	GCA_001030635.1
BIDMC114	Escherichia coli	BIDMC	Boston, MA, USA	2014	Newly sequenced	N/A	Urine	≤0.25	S	group3	ESBL/AmpC and intact porins	Intact	Intact	ST-95	L-Q	SK87	SAMN03280218	GCA_001030665.1
BIDMC113	Escherichia coli	BIDMC	Boston, MA, USA	2014	Newly sequenced	N/A	Peritoneal swap	8	NS	group2	blaCTX-M-15 and ΔOmpF	Intact	Disrupted by IS1R	ST-131	L-T	SK86	SAMN03280217	GCA_001030675.1
MGH87	Klebsiella oxytoca	MGH	Boston, MA, USA	2013	Newly sequenced	N/A	Tissue - Wound biopsy	16	NS	group1	blaKPC-2	Intact	Intact	NA	L-A	SK91	SAMN03280222	GCA_001030755.1
MGH88	Klebsiella species	MGH	Boston, MA, USA	2013	Newly sequenced	N/A	Bile fluid	≤0.25	S	group5	no resistance determinants	Intact	Intact,Intact	NA	NA	SK92	SAMN03280223	GCA_001030775.1
BWH53	Klebsiella pneumoniae	BWH	Boston, MA, USA	2014	Newly sequenced	N/A	Sputum	N/A	NS	group1	blaKPC-3	Intact	Frame Shift	ST-258	L-Y	SM52	SAMN03280381	GCA_001033385.1
BWH58	Klebsiella pneumoniae	BWH	Boston, MA, USA	2014	Newly sequenced	N/A	Urine	N/A	NS	group1	blaKPC-3	Intact	Intact	ST-16	L-V	SM53	SAMN03280382	GCA_001033415.1
BWH62	Klebsiella pneumoniae	BWH	Boston, MA, USA	2014	Newly sequenced	N/A	Blood	N/A	S	group5	no resistance determinants	Intact	Intact	ST-25	L-Bz	SM54	SAMN03280383	GCA_001033445.1
MGH81	Klebsiella pneumoniae	MGH	Boston, MA, USA	2013	Newly sequenced	N/A	Bile fluid	16	NS	group2	blaCTX-M-15, ΔOmpC, and ΔOmpF	IS903B in promoter region	Frame Shift	ST-15	L-X	SM55	SAMN03280384	GCA_001033455.1
MGH82	Klebsiella pneumoniae	MGH	Boston, MA, USA	2013	Newly sequenced	N/A	Wound - bone	≤0.25	S	group5	no resistance determinants	Intact	Intact	ST-37	L-P	SM56	SAMN03280385	GCA_001033465.1
MGH84	Klebsiella pneumoniae	MGH	Boston, MA, USA	2013	Newly sequenced	N/A	Urine	≤0.25	S	group5	no resistance determinants	Intact	Intact	ST-111	L-R	SM58	SAMN03280387	GCA_001033505.1
MGH89	Klebsiella pneumoniae	MGH	Boston, MA, USA	2013	Newly sequenced	N/A	Bile fluid	2	NS	group2	blaCTX-M-15 and ΔOmpC	ISEcp1 in promoter region	Intact	ST-392	L-Q	SM59	SAMN03280388	GCA_001033525.1
MGH90	Klebsiella pneumoniae	MGH	Boston, MA, USA	2013	Newly sequenced	N/A	Urine	≤0.25	S	group5	no resistance determinants	Intact	Intact	ST-784	L-Aj	SM60	SAMN03280389	GCA_001033535.1
MGH91	Klebsiella pneumoniae	MGH	Boston, MA, USA	2014	Newly sequenced	N/A	Urine	16	NS	group1	blaKPC-3	IS1R in promoter region	Frame Shift	ST-258	L-Y	SM61	SAMN03280390	GCA_001033565.1
MGH92	Klebsiella variicola	MGH	Boston, MA, USA	2014	Newly sequenced	N/A	Fluid perihepatic	≤0.25	S	group5	no resistance determinants	Intact	Intact	ST-1175	L-N	SM62	SAMN03280391	GCA_001033575.1
MGH93	Klebsiella pneumoniae	MGH	Boston, MA, USA	2014	Newly sequenced	N/A	NA	16	NS	group1	blaNDM-1	Intact	Frame Shift	ST-147	L-Q	SM63	SAMN03280392	GCA_001033585.1
MGH94	Klebsiella pneumoniae	MGH	Boston, MA, USA	2014	Newly sequenced	N/A	Sputum	≤0.25	S	group5	no resistance determinants	Intact	Intact	ST-23	L-O	SM64	SAMN03280393	GCA_001033615.1
MGH95	Klebsiella pneumoniae	MGH	Boston, MA, USA	2014	Newly sequenced	N/A	Sputum	16	NS	group1	blaKPC-2	Intact	Frame Shift	ST-258	L-Y	SM65	SAMN03280394	GCA_001033645.1
MGH96	Klebsiella quasipneumoniae	MGH	Boston, MA, USA	2014	Newly sequenced	N/A	Blood	≤0.25	S	group5	no resistance determinants	Intact	Intact	ST-670	L-D	SM66	SAMN03280395	GCA_001033665.1
MGH97	Klebsiella pneumoniae	MGH	Boston, MA, USA	2014	Newly sequenced	N/A	Urine	1	S	group3	ESBL/AmpC and intact porins	Intact	Intact	ST-70	L-H	SM67	SAMN03280396	GCA_001033675.1
MGH98	Klebsiella pneumoniae	MGH	Boston, MA, USA	2014	Newly sequenced	N/A	Urine	≤0.25	S	group4	porin disruption	Disrupted	Intact (contains contig bridge)	ST-23	L-Aw	SM68	SAMN03280397	GCA_001033685.1
MGH101	Klebsiella pneumoniae	MGH	Boston, MA, USA	2014	Newly sequenced	N/A	Urine	2	NS	group2	ESBL/AmpC and porin disruption	Truncated	Intact	ST-15	L-X	SM69	SAMN03280398	GCA_001033725.1
MGH102	Klebsiella pneumoniae	MGH	Boston, MA, USA	2014	Newly sequenced	N/A	Urine	≤0.25	S	group5	no resistance determinants	Intact	Intact	ST-45	L-N	SM70	SAMN03280399	GCA_001033745.1
MGH111	Klebsiella pneumoniae	MGH	Boston, MA, USA	2014	Newly sequenced	N/A	Bile fluid	4	NS	group2	blaCTX-M-15, ΔOmpC, and ΔOmpF	IS1R in promoter region	Frame Shift	ST-15	L-X	SM71	SAMN03280400	GCA_001033755.1
MGH112	Klebsiella pneumoniae	MGH	Boston, MA, USA	2014	Newly sequenced	N/A	Urine	≤0.25	S	group3	ESBL/AmpC and intact porins	Intact	Intact	ST-560	L-Az	SM72	SAMN03280401	GCA_001033765.1
MGH113	Klebsiella quasipneumoniae	MGH	Boston, MA, USA	2014	Newly sequenced	N/A	Bile fluid	16	NS	group1	blaIMP-4	Intact,Intact	Intact	ST-143	L-B	SM73	SAMN03280402	GCA_001033805.1
MGH114	Klebsiella variicola	MGH	Boston, MA, USA	2014	Newly sequenced	N/A	Urine	≤0.25	S	group5	no resistance determinants	Intact	Intact	ST-641	L-A	SM74	SAMN03280403	GCA_001033825.1
MGH115	Klebsiella pneumoniae	MGH	Boston, MA, USA	2014	Newly sequenced	N/A	Blood	4	NS	group2	blaCTX-M-15, ΔOmpC, and ΔOmpF	Truncated	Frame Shift	ST-15	L-X	SM75	SAMN03280404	GCA_001033835.1
MGH116	Klebsiella pneumoniae	MGH	Boston, MA, USA	2014	Newly sequenced	N/A	Blood	≤0.25	S	group5	no resistance determinants	Intact	Intact	ST-111	L-R	SM76	SAMN03280405	GCA_001033845.1
MGH117	Klebsiella pneumoniae	MGH	Boston, MA, USA	2014	Newly sequenced	N/A	Fluid perihepatic	4	NS	group2	blaCTX-M-15, ΔOmpC, and ΔOmpF	Disrupted by IS903B	Frame Shift	ST-15	L-X	SM77	SAMN03280406	GCA_001033885.1
MGH118	Klebsiella pneumoniae	MGH	Boston, MA, USA	2014	Newly sequenced	N/A	Sputum	≤0.25	S	group3	ESBL/AmpC and intact porins	Intact	Intact	ST-628	L-W	SM78	SAMN03280407	GCA_001033895.1
MGH123	Klebsiella quasipneumoniae	MGH	Boston, MA, USA	2014	Newly sequenced	N/A	Tissue - Wound biopsy	≤0.25	S	group2	ESBL/AmpC, and ΔOmpC and ΔOmpF	Frame Shift	Disrupted by ISEc40	ST-918	L-H	SM79	SAMN03280408	GCA_001033915.1
MGH124	Klebsiella pneumoniae	MGH	Boston, MA, USA	2014	Newly sequenced	N/A	Urine	≤0.25	S	group5	no resistance determinants	Intact	Intact	ST-14	L-L	SM80	SAMN03280409	GCA_001033925.1
MGH125	Klebsiella pneumoniae	MGH	Boston, MA, USA	2014	Newly sequenced	N/A	Urine	16	NS	group1	blaKPC-3	Intact	Frame Shift	ST-258	L-Y	SM81	SAMN03280410	GCA_001033965.1
MGH126	Klebsiella pneumoniae	MGH	Boston, MA, USA	2014	Newly sequenced	N/A	Tissue - Wound biopsy - kidney stone	≤0.25	S	group5	no resistance determinants	Intact	Intact	ST-607	L-Cm	SM82	SAMN03280411	GCA_001033975.1
BIDMC85	Klebsiella pneumoniae	BIDMC	Boston, MA, USA	2013	Newly sequenced	N/A	Blood culture	≤0.25	S	group5	no resistance determinants	Intact	Intact	ST-23	L-O	SM83	SAMN03280412	GCA_001033995.1
BIDMC86	Klebsiella pneumoniae	BIDMC	Boston, MA, USA	2014	Newly sequenced	N/A	Vitreous fluid, eye	≤0.25	S	group5	no resistance determinants	Intact	Intact	ST-23	L-O	SM84	SAMN03280413	GCA_001034005.1
BIDMC88	Klebsiella variicola	BIDMC	Boston, MA, USA	2014	Newly sequenced	N/A	Urine	≤0.25	S	group5	no resistance determinants	Intact	Intact	ST-454	L-O	SM85	SAMN03280414	GCA_001034045.1
BIDMC89	Klebsiella pneumoniae	BIDMC	Boston, MA, USA	2014	Newly sequenced	N/A	Urine	4	NS	group1	blaKPC-4	Intact	Intact	ST-17	L-T	SM86	SAMN03280415	GCA_001034055.1
BIDMC90	Klebsiella variicola	BIDMC	Boston, MA, USA	2014	Newly sequenced	N/A	Abscess	≤0.25	S	group5	no resistance determinants	Intact	Intact	ST-601	L-C	SM87	SAMN03280416	GCA_001034065.1
BIDMC91	Klebsiella pneumoniae	BIDMC	Boston, MA, USA	2014	Newly sequenced	N/A	Blood culture	8	NS	group2	ESBL/AmpC, and ΔOmpC and ΔOmpF	Truncated	Frame Shift	ST-16	L-V	SM88	SAMN03280417	GCA_001034085.1
BIDMC95	Klebsiella quasipneumoniae	BIDMC	Boston, MA, USA	2014	Newly sequenced	N/A	Urine	≤0.25	S	group5	no resistance determinants	Intact	Intact	ST-414	L-G	SM89	SAMN03280418	GCA_001034125.1
BIDMC96	Klebsiella pneumoniae	BIDMC	Boston, MA, USA	2014	Newly sequenced	N/A	Urine	1	S	group2	ESBL/AmpC and porin disruption	IS1X2 in promoter region	Intact	ST-927	L-Ax	SM90	SAMN03280419	GCA_001034135.1
UCI70	Klebsiella pneumoniae	UCI	Irvine, CA, USA	2013	Newly sequenced	N/A	Urine	≤0.25	S	group5	no resistance determinants	Intact	Intact	ST-997	L-Cq	SM92	SAMN03280421	GCA_001034155.1
UCI75	Klebsiella pneumoniae	UCI	Irvine, CA, USA	2014	Newly sequenced	N/A	Sputum	4	NS	group2	ESBL/AmpC, and ΔOmpC and ΔOmpF	Disrupted by ISKpn26	Frame Shift	ST-258	L-Y	SM93	SAMN03280422	GCA_001034165.1
UCI76	Klebsiella pneumoniae	UCI	Irvine, CA, USA	2014	Newly sequenced	N/A	Urine	0.031	S	group5	no resistance determinants	Intact	Intact	ST-322	L-Ap	SM94	SAMN03280423	GCA_001034205.1
UCI81	Klebsiella pneumoniae	UCI	Irvine, CA, USA	2014	Newly sequenced	N/A	Blood	16	NS	group1	blaKPC-3	Intact	Frame Shift	ST-258	L-Y	SM95	SAMN03280424	GCA_001034215.1
UCI82	Klebsiella pneumoniae	UCI	Irvine, CA, USA	2014	Newly sequenced	N/A	Abdominal aspirate	≤0.25	S	group5	no resistance determinants	Intact	Intact	ST-45	L-N	SM96	SAMN03280425	GCA_001034235.1
UCI91	Klebsiella pneumoniae	UCI	Irvine, CA, USA	2014	Newly sequenced	N/A	Sputum	16	NS	group1	blaKPC-3	Intact	Frame Shift	ST-258	L-Y	SM97	SAMN03280426	GCA_001034245.1
UCI92	Klebsiella pneumoniae	UCI	Irvine, CA, USA	2014	Newly sequenced	N/A	Urine	0.031	S	group5	no resistance determinants	Intact	Intact	ST-107	L-Co	SM98	SAMN03280427	GCA_001034285.1
UCI93	Klebsiella pneumoniae	UCI	Irvine, CA, USA	2014	Newly sequenced	N/A	Sputum	16	NS	group1	blaKPC-3	Intact	Frame Shift	ST-258	L-Y	SM99	SAMN03280428	GCA_001034295.1
UCI94	Klebsiella pneumoniae	UCI	Irvine, CA, USA	2014	Newly sequenced	N/A	Urine	N/A	S	group3	ESBL/AmpC and intact porins	Intact	Intact	ST-277	L-Cf	SN00	SAMN03280429	GCA_001034305.1
UCI95	Klebsiella pneumoniae	UCI	Irvine, CA, USA	2014	Newly sequenced	N/A	Wound	16	NS	group1	blaKPC-3	Intact	Frame Shift	ST-258	L-Y	SN01	SAMN03280430	GCA_001034325.1
UCI96	Klebsiella pneumoniae	UCI	Irvine, CA, USA	2014	Newly sequenced	N/A	Urine	N/A	S	group5	no resistance determinants	Intact	Intact	ST-15	L-X	SN02	SAMN03280431	GCA_001034365.1
BWH56	Serratia marcescens	BWH	Boston, MA, USA	2014	Newly sequenced	N/A	Sputum	N/A	NS	group1	blaKPC-3	IS1R in promoter region	Not found	NA	L-B	SN03	SAMN03280432	GCA_001034375.1
UCI87	Serratia marcescens	UCI	Irvine, CA, USA	2014	Newly sequenced	N/A	Surgical procedure specimen	0.125	S	group4	porin disruption	Not found	Not found	NA	L-I	SN04	SAMN03280433	GCA_001034395.1
UCI88	Serratia marcescens	UCI	Irvine, CA, USA	2014	Newly sequenced	N/A	Urine	N/A	NS	group1	blaSME-1	Not found	Not found	NA	L-P	SN05	SAMN03280434	GCA_001034405.1
MGH99	Citrobacter freundii complex (species A)	MGH	Boston, MA, USA	2014	Newly sequenced	N/A	Urine	4	NS	group1	blaKPC-2	Intact	Intact	NA	L-M	SK31	SAMN03280161	GCA_001034445.1
MGH100	Citrobacter freundii (species C)	MGH	Boston, MA, USA	2014	Newly sequenced	N/A	Tissue - Wound biopsy	≤0.25	S	group3	ESBL/AmpC and intact porins	Intact	Intact	NA	NA	SK32	SAMN03280162	GCA_001034465.1
MGH103	Citrobacter freundii complex (species A)	MGH	Boston, MA, USA	2014	Newly sequenced	N/A	Urine	8	NS	group1	blaKPC-3	Intact	Intact	NA	L-O	SK33	SAMN03280163	GCA_001034475.3
MGH104	Citrobacter freundii complex (species A)	MGH	Boston, MA, USA	2014	Newly sequenced	N/A	Urine	≤0.25	S	group3	ESBL/AmpC and intact porins	Intact	Intact	NA	L-K	SK34	SAMN03280164	GCA_001034485.1
MGH105	Citrobacter portucalensis	MGH	Boston, MA, USA	2014	Newly sequenced	N/A	Urine	16	NS	group1	blaKPC-3	Intact	Intact	NA	L-A	SK35	SAMN03280165	GCA_001037485.3
MGH106	Citrobacter species	MGH	Boston, MA, USA	2014	Newly sequenced	N/A	Tissue - Wound biopsy	≤0.25	S	group2	ESBL/AmpC and porin disruption	Not found	Intact	NA	NA	SK36	SAMN03280166	GCA_001037495.1
MGH109	Citrobacter freundii complex (species A)	MGH	Boston, MA, USA	2014	Newly sequenced	N/A	Urine	4	NS	group1	blaKPC-2	IS102 in promoter region	Less than 90% of reference called	NA	L-J	SK37	SAMN03280167	GCA_001037505.1
MGH110	Citrobacter portucalensis	MGH	Boston, MA, USA	2014	Newly sequenced	N/A	Tissue - Wound biopsy	≤0.25	S	group3	ESBL/AmpC and intact porins	Intact	Intact	NA	L-C	SK38	SAMN03280168	GCA_001037515.1
BWH52	Enterobacter hormaechei	BWH	Boston, MA, USA	2014	Newly sequenced	N/A	Sputum	N/A	S	group3	ESBL/AmpC and intact porins	Intact	Intact	ST-66	L-S	SK47	SAMN03280177	GCA_001037565.1
BIDMC107	Citrobacter freundii complex (species A)	BIDMC	Boston, MA, USA	2014	Newly sequenced	N/A	Urine	≤0.25	S	group3	ESBL/AmpC and intact porins	Intact	Intact	NA	L-I	SK39	SAMN03280169	GCA_001037575.1
BIDMC108	Citrobacter portucalensis	BIDMC	Boston, MA, USA	2014	Newly sequenced	N/A	Urine	8	NS	group1	blaKPC-3	Intact	Intact	NA	L-D	SK40	SAMN03280170	GCA_001037585.2
BWH63	Enterobacter hormaechei	BWH	Boston, MA, USA	2015	Newly sequenced	N/A	Urine	N/A	NS	group1	blaKPC-4	Intact	Intact	ST-64	L-J	SK49	SAMN03280179	GCA_001037595.1
BWH64	Enterobacter hormaechei	BWH	Boston, MA, USA	2015	Newly sequenced	N/A	Urine	N/A	S	group3	ESBL/AmpC and intact porins	Intact	Intact	ST-45	L-Af	SK50	SAMN03280180	GCA_001037645.1
MGH85	Enterobacter hormaechei	MGH	Boston, MA, USA	2013	Newly sequenced	N/A	Urine	16	NS	group1	blaKPC-2	Intact	Intact	ST-58	L-Aq	SK51	SAMN03280181	GCA_001037655.1
MGH86	Enterobacter hormaechei	MGH	Boston, MA, USA	2013	Newly sequenced	N/A	Urine	≤0.25	S	group3	ESBL/AmpC and intact porins	Intact	Intact	ST-51	L-H	SK52	SAMN03280182	GCA_001037665.1
MGH119	Enterobacter hormaechei	MGH	Boston, MA, USA	2014	Newly sequenced	N/A	Urine	≥32	NS	group2	ESBL/AmpC and porin disruption	Less than 90% of reference called	Intact	ST-63	L-R	SK53	SAMN03280183	GCA_001037675.1
MGH120	Enterobacter hormaechei	MGH	Boston, MA, USA	2014	Newly sequenced	N/A	Bile fluid	≤0.25	S	group3	ESBL/AmpC and intact porins	Intact	Intact	ST-79	L-Ah	SK54	SAMN03280184	GCA_001037725.1
MGH127	Enterobacter hormaechei	MGH	Boston, MA, USA	2014	Newly sequenced	N/A	Urine	2	NS	group1	blaKPC-4	Intact	Intact	ST-78	L-K	SK55	SAMN03280185	GCA_001037735.1
MGH128	Enterobacter hormaechei	MGH	Boston, MA, USA	2014	Newly sequenced	N/A	Urine	≤0.25	S	group3	ESBL/AmpC and intact porins	Intact	Intact	ST-52	L-Q	SK56	SAMN03280186	GCA_001037745.1
BIDMC87	Enterobacter hormaechei	BIDMC	Boston, MA, USA	2013	Newly sequenced	N/A	Blood culture	16	NS	group2	ESBL/AmpC and porin disruption	Disrupted by IS1A	Intact	ST-45	L-D	SK57	SAMN03280187	GCA_001037755.1
BIDMC93	Enterobacter hormaechei	BIDMC	Boston, MA, USA	2013	Newly sequenced	N/A	Mini-BAL	≤0.25	S	group3	ESBL/AmpC and intact porins	Intact	Intact	ST-79	L-Al	SK58	SAMN03280188	GCA_001037805.1
BIDMC94	Enterobacter hormaechei	BIDMC	Boston, MA, USA	2014	Newly sequenced	N/A	Urine	8	NS	group1	blaKPC-4	Intact	Less than 90% of reference called	ST-64	L-J	SK59	SAMN03280189	GCA_001037815.2
BIDMC99	Enterobacter hormaechei	BIDMC	Boston, MA, USA	2014	Newly sequenced	N/A	Urine	≤0.25	S	group3	ESBL/AmpC and intact porins	Intact	Intact	ST-50	L-E	SK60	SAMN03280190	GCA_001037835.1
BIDMC100	Enterobacter hormaechei	BIDMC	Boston, MA, USA	2014	Newly sequenced	N/A	Urine	8	NS	group1	blaKPC-2	Intact	Less than 90% of reference called	ST-66	L-I	SK61	SAMN03280191	GCA_001037845.1
BIDMC109	Enterobacter hormaechei	BIDMC	Boston, MA, USA	2014	Newly sequenced	N/A	Urine	1	S	group3	ESBL/AmpC and intact porins	Intact	Intact	ST-50	L-Ae	SK62	SAMN03280192	GCA_001037885.1
BIDMC110	Enterobacter hormaechei	BIDMC	Boston, MA, USA	2014	Newly sequenced	N/A	Urine	4	NS	group3	ESBL/AmpC and intact porins	Intact	Intact	ST-49	L-Ad	SK63	SAMN03280193	GCA_001037905.1
MGH83	Klebsiella pneumoniae	MGH	Boston, MA, USA	2013	Newly sequenced	N/A	Tissue - Wound biopsy	16	NS	group1	blaKPC-3	Intact	Intact	ST-309	L-C	SM57	SAMN03280386	GCA_001185665.3
UCI69	Klebsiella pneumoniae	UCI	Irvine, CA, USA	2013	Newly sequenced	N/A	Abdomen/surgical	16	NS	group1	blaKPC-3	Intact	Frame Shift	ST-258	L-Y	SM91	SAMN03280420	GCA_001185685.1
MGH151	Citrobacter amalonaticus	MGH	Boston, MA, USA	2015	Newly sequenced	N/A	Tissue drainage	0.125	S	group5	no resistance determinants	Intact	Intact	NA	NA	AZ012	SAMN04521900	GCA_002151695.1
MGH142	Citrobacter freundii complex (species A)	MGH	Boston, MA, USA	2015	Newly sequenced	N/A	Urine	≤0.25	S	group3	ESBL/AmpC and intact porins	Intact	Intact	NA	L-F	AZ003	SAMN04521891	GCA_002151735.1
MGH145	Citrobacter freundii complex (species A)	MGH	Boston, MA, USA	2015	Newly sequenced	N/A	Thigh tissue absess	16	NS	group1	blaKPC (read based; partial)	IS903B in promoter region	Disrupted by ISEcl1	NA	L-N	AZ006	SAMN04521894	GCA_002151755.1
MGH141	Citrobacter freundii complex (species A)	MGH	Boston, MA, USA	2015	Newly sequenced	N/A	Urine	16	NS	group1	blaKPC-3	Intact	Intact	NA	L-G	AZ002	SAMN04521890	GCA_002151775.1
MGH146	Citrobacter freundii complex (species A)	MGH	Boston, MA, USA	2015	Newly sequenced	N/A	Kidney tissue absess	≤0.25	S	group3	ESBL/AmpC and intact porins	Intact	Intact	NA	L-L	AZ007	SAMN04521895	GCA_002151785.1
MGH152	Citrobacter freundii (species C)	MGH	Boston, MA, USA	2015	Newly sequenced	N/A	Urine	≤0.25	S	group3	ESBL/AmpC and intact porins	Intact	Intact	NA	NA	AZ013	SAMN04521901	GCA_002151815.1
BWH71	Enterobacter hormaechei	BWH	Boston, MA, USA	2015	Newly sequenced	N/A	Blood	N/A	NS	group1	blaNDM-1	Intact	IS26 in promoter region	ST-66	L-N	AZZ90	SAMN04521878	GCA_002151825.1
MGH132	Enterobacter roggenkampii	MGH	Boston, MA, USA	2015	Newly sequenced	N/A	Urine	≤0.25	S	group3	ESBL/AmpC and intact porins	Intact	Intact	ST-39	L-F	AZZ95	SAMN04521883	GCA_002151855.1
MGH159	Enterobacter hormaechei	MGH	Boston, MA, USA	2015	Newly sequenced	N/A	Blood	1	S	group2	ESBL/AmpC and porin disruption	Less than 90% of reference called	Intact	ST-66	L-I	AZ020	SAMN04521908	GCA_002151865.1
MGH160	Enterobacter ludwigii	MGH	Boston, MA, USA	2015	Newly sequenced	N/A	Urine	≤0.25	S	group3	ESBL/AmpC and intact porins	Intact	Intact	ST-18	L-P	AZ021	SAMN04521909	GCA_002151875.1
MGH177	Enterobacter hormaechei	MGH	Boston, MA, USA	2015	Newly sequenced	N/A	Wound	8	NS	group2	ESBL/AmpC and porin disruption	Less than 90% of reference called	Intact	ST-66	L-I	AZ038	SAMN04521926	GCA_002151915.1
UCI101	Enterobacter hormaechei	UCI	Irvine, CA, USA	2015	Newly sequenced	N/A	Urine	≤0.25	S	group3	ESBL/AmpC and intact porins	Intact	Intact	ST-10	L-Ai	AZZ63	SAMN04521851	GCA_002151935.1
MGH178	Enterobacter kobei	MGH	Boston, MA, USA	2015	Newly sequenced	N/A	Wound	≤0.25	S	group3	ESBL/AmpC and intact porins	Intact	Intact	ST-3	L-E	AZ039	SAMN04521927	GCA_002151955.1
MGH184	Enterobacter hormaechei	MGH	Boston, MA, USA	2015	Newly sequenced	N/A	Urine	≤0.25	S	group3	ESBL/AmpC and intact porins	Intact	Intact	ST-80	L-Aa	AZ045	SAMN04521933	GCA_002151965.1
MGH183	Pluralibacter gergoviae	MGH	Boston, MA, USA	2015	Newly sequenced	N/A	Peri pancreatic fluid	16	NS	group1	blaKPC-2	Intact	Intact	ST-54	NA	AZ044	SAMN04521932	GCA_002151975.1
BWH69	Escherichia coli	BWH	Boston, MA, USA	2015	Newly sequenced	N/A	Blood	N/A	S	group3	ESBL/AmpC and intact porins	Intact	Intact	ST-58	L-F	AZZ88	SAMN04521876	GCA_002152015.1
MGH130	Escherichia coli	MGH	Boston, MA, USA	2015	Newly sequenced	N/A	Urine	≤0.25	S	group3	ESBL/AmpC and intact porins	Intact	Intact	ST-69	L-O	AZZ93	SAMN04521881	GCA_002152025.1
UCI102	Enterobacter cloacae complex (species A)	UCI	Irvine, CA, USA	2015	Newly sequenced	N/A	Urine	0.063	S	group3	ESBL/AmpC and intact porins	IntactIntact	Intact	ST-1	NA	AZZ64	SAMN04521852	GCA_002152055.1
MGH169	Escherichia coli	MGH	Boston, MA, USA	2015	Newly sequenced	N/A	Urine	8	NS	group1	blaNDM-5	Intact	Intact	ST-167	L-D	AZ030	SAMN04521918	GCA_002152065.1
MGH144	Escherichia coli	MGH	Boston, MA, USA	2015	Newly sequenced	N/A	Sputum	≤0.25	S	group3	ESBL/AmpC and intact porins	Intact	Intact	ST-131	L-T	AZ005	SAMN04521893	GCA_002152075.1
BWH68	Escherichia coli	BWH	Boston, MA, USA	2015	Newly sequenced	N/A	Abdominal Fluid	N/A	NS	group1	blaNDM-5	Intact	Frame Shift	ST-101	L-Ac	AZZ87	SAMN04521875	GCA_002152115.1
MGH179	Escherichia coli	MGH	Boston, MA, USA	2015	Newly sequenced	N/A	Urine	16	NS	group1	blaNDM-1	Intact	Frame Shift	ST-405	L-R	AZ040	SAMN04521928	GCA_002152135.1
MGH170	Escherichia coli	MGH	Boston, MA, USA	2015	Newly sequenced	N/A	Urine	≤0.25	S	group3	ESBL/AmpC and intact porins	Intact	Intact	ST-1064	L-Aj	AZ031	SAMN04521919	GCA_002152145.1
UCI104	Escherichia coli	UCI	Irvine, CA, USA	2015	Newly sequenced	N/A	Urine	≤0.25	S	group3	ESBL/AmpC and intact porins	Intact	Intact	ST-131	L-T	AZZ66	SAMN04521854	GCA_002152175.1
UCI103	Escherichia coli	UCI	Irvine, CA, USA	2015	Newly sequenced	N/A	Drain (accordian abdominal drainage)	16	NS	group2	blaCMY-2 and ΔOmpC	Truncated	Intact	ST-117	L-A	AZZ65	SAMN04521853	GCA_002152185.1
MGH180	Escherichia coli	MGH	Boston, MA, USA	2015	Newly sequenced	N/A	Urine	≤0.25	S	group3	ESBL/AmpC and intact porins	Intact	Intact	ST-847	L-Ad	AZ041	SAMN04521929	GCA_002152215.1
MGH188	Escherichia coli	MGH	Boston, MA, USA	2016	Newly sequenced	N/A	Urine	≤0.25	S	group3	ESBL/AmpC and intact porins	Intact	Intact	ST-491	L-Am	AZ049	SAMN04521937	GCA_002152225.1
UCI122	Escherichia coli	UCI	Irvine, CA, USA	2015	Newly sequenced	N/A	Urine	0.031	S	group3	ESBL/AmpC and intact porins	Intact	Intact	ST-80	L-Ai	AZZ84	SAMN04521872	GCA_002152255.1
UCI121	Escherichia coli	UCI	Irvine, CA, USA	2015	Newly sequenced	N/A	Sputum	16	NS	group1	blaKPC-2	Intact	Intact	ST-127	L-K	AZZ83	SAMN04521871	GCA_002152275.2
BIDMC118	Klebsiella variicola	BIDMC	Boston, MA, USA	2015	Newly sequenced	N/A	Urine	≤0.25	S	group5	no resistance determinants	Intact	Intact	ST-344	L-H	AZZ62	SAMN04521850	GCA_002152295.1
MGH175	Klebsiella oxytoca	MGH	Boston, MA, USA	2015	Newly sequenced	N/A	Abdominal fluid	16	NS	group1	blaKPC-2	Frame Shift	Intact	NA	L-A	AZ036	SAMN04521924	GCA_002152315.1
MGH176	Klebsiella oxytoca	MGH	Boston, MA, USA	2015	Newly sequenced	N/A	Urine	≤0.25	S	group3	ESBL/AmpC and intact porins	Intact	Intact	NA	L-B	AZ037	SAMN04521925	GCA_002152325.1
BWH66	Klebsiella pneumoniae	BWH	Boston, MA, USA	2015	Newly sequenced	N/A	Nasal	N/A	NS	group1	blaKPC-3	Intact	Intact	ST-16	L-V	AZZ85	SAMN04521873	GCA_002152355.1
BWH67	Klebsiella pneumoniae	BWH	Boston, MA, USA	2015	Newly sequenced	N/A	Urine	N/A	S	group5	no resistance determinants	Intact	Intact	ST-251	L-Af	AZZ86	SAMN04521874	GCA_002152365.1
MGH133	Klebsiella pneumoniae	MGH	Boston, MA, USA	2015	Newly sequenced	N/A	Sputum	16	NS	group2	blaCTX-M-15, ΔOmpC, and ΔOmpF	IS1R in promoter region	Frame Shift	ST-15	L-X	AZZ96	SAMN04521884	GCA_002152405.1
MGH134	Klebsiella pneumoniae	MGH	Boston, MA, USA	2015	Newly sequenced	N/A	Abdominal fluid	≤0.25	S	group5	no resistance determinants	Intact	Intact	ST-478	L-Bg	AZZ97	SAMN04521885	GCA_002152435.1
MGH147	Klebsiella pneumoniae	MGH	Boston, MA, USA	2015	Newly sequenced	N/A	Urine	4	NS	group2	blaCTX-M-15 and ΔOmpC	Disrupted by IS903B	Intact	ST-628	L-W	AZ008	SAMN04521896	GCA_002152445.1
MGH148	Klebsiella pneumoniae	MGH	Boston, MA, USA	2015	Newly sequenced	N/A	Urine	≤0.25	S	group3	ESBL/AmpC and intact porins	Intact	Intact	ST-628	L-W	AZ009	SAMN04521897	GCA_002152475.1
MGH153	Klebsiella pneumoniae	MGH	Boston, MA, USA	2015	Newly sequenced	N/A	Urine	2	NS	group2	ESBL/AmpC, and ΔOmpC and ΔOmpF	Frame Shift	Frame Shift	ST-258	L-Y	AZ014	SAMN04521902	GCA_002152485.1
MGH155	Klebsiella pneumoniae	MGH	Boston, MA, USA	2015	Newly sequenced	N/A	Bile	16	NS	group2	blaCTX-M-15, ΔOmpC, and ΔOmpF	Truncated	Frame Shift	ST-15	L-X	AZ016	SAMN04521904	GCA_002152515.1
MGH157	Klebsiella pneumoniae	MGH	Boston, MA, USA	2015	Newly sequenced	N/A	Blood	16	NS	group1	blaNDM-1	Intact	Frame Shift	ST-14	L-L	AZ018	SAMN04521906	GCA_002152525.1
MGH158	Klebsiella pneumoniae	MGH	Boston, MA, USA	2015	Newly sequenced	N/A	Urine	≤0.25	S	group5	no resistance determinants	Intact	Intact	ST-152	L-Bj	AZ019	SAMN04521907	GCA_002152555.1
MGH162	Klebsiella pneumoniae	MGH	Boston, MA, USA	2015	Newly sequenced	N/A	Urine	≤0.25	S	group2	ESBL/AmpC, and ΔOmpC and ΔOmpF	Frame Shift	Truncated	ST-628	L-W	AZ023	SAMN04521911	GCA_002152565.1
MGH165	Klebsiella pneumoniae	MGH	Boston, MA, USA	2015	Newly sequenced	N/A	Bile	16	NS	group1	blaKPC-3	Intact	Frame Shift	ST-16	L-V	AZ026	SAMN04521914	GCA_002152595.1
MGH166	Klebsiella pneumoniae	MGH	Boston, MA, USA	2015	Newly sequenced	N/A	Urine	≤0.25	S	group5	no resistance determinants	Intact	Intact	ST-37	L-Bq	AZ027	SAMN04521915	GCA_002152605.1
MGH167	Klebsiella pneumoniae	MGH	Boston, MA, USA	2015	Newly sequenced	N/A	Urine	4	NS	group2	ESBL/AmpC and porin disruption	Truncated	Intact	ST-628	L-W	AZ028	SAMN04521916	GCA_002152635.1
MGH172	Klebsiella pneumoniae	MGH	Boston, MA, USA	2015	Newly sequenced	N/A	Urine	≤0.25	S	group5	no resistance determinants	Intact	Intact	ST-45	L-N	AZ033	SAMN04521921	GCA_002152655.1
MGH185	Klebsiella pneumoniae	MGH	Boston, MA, USA	2015	Newly sequenced	N/A	Urine	4	NS	group2	blaCTX-M-15 and ΔOmpC	Truncated	Intact	ST-405	L-E	AZ046	SAMN04521934	GCA_002152675.1
MGH186	Klebsiella pneumoniae	MGH	Boston, MA, USA	2015	Newly sequenced	N/A	Bile	≤0.25	S	group5	no resistance determinants	Intact	Intact	ST-309	L-C	AZ047	SAMN04521935	GCA_002152685.1
UCI106	Klebsiella pneumoniae	UCI	Irvine, CA, USA	2015	Newly sequenced	N/A	Sputum	≤0.25	S	group5	no resistance determinants	Intact	Intact	ST-1037	L-Bs	AZZ68	SAMN04521856	GCA_002152695.1
UCI109	Klebsiella pneumoniae	UCI	Irvine, CA, USA	2015	Newly sequenced	N/A	Wound	16	NS	group1	blaKPC-3	Intact	Frame Shift	ST-258	L-Y	AZZ71	SAMN04521859	GCA_002152735.1
UCI113	Klebsiella pneumoniae	UCI	Irvine, CA, USA	2015	Newly sequenced	N/A	Urine	16	NS	group1	blaKPC-2	Intact	Frame Shift	ST-258	L-Y	AZZ75	SAMN04521863	GCA_002152755.1
UCI112	Klebsiella pneumoniae	UCI	Irvine, CA, USA	2015	Newly sequenced	N/A	Blood	≤0.25	S	group3	ESBL/AmpC and intact porins	Intact	Intact	ST-163	L-Aa	AZZ74	SAMN04521862	GCA_002152765.1
UCI114	Klebsiella pneumoniae	UCI	Irvine, CA, USA	2015	Newly sequenced	N/A	Urine	0.031	S	group3	ESBL/AmpC and intact porins	Intact	Intact	ST-261	L-Bt	AZZ76	SAMN04521864	GCA_002152775.1
UCI115	Klebsiella pneumoniae	UCI	Irvine, CA, USA	2015	Newly sequenced	N/A	Urine	16	NS	group1	blaKPC-2	Intact	Frame Shift	ST-258	L-Y	AZZ77	SAMN04521865	GCA_002152815.1
UCI116	Klebsiella pneumoniae	UCI	Irvine, CA, USA	2015	Newly sequenced	N/A	Urine	0.031	S	group3	ESBL/AmpC and intact porins	Intact	Intact	ST-15	L-X	AZZ78	SAMN04521866	GCA_002152825.1
MGH135	Serratia marcescens	MGH	Boston, MA, USA	2015	Newly sequenced	N/A	Urine	8	NS	group1	blaSME-1	Not found	Not found	NA	L-O	AZZ98	SAMN04521886	GCA_002152845.1
UCI118	Klebsiella pneumoniae	UCI	Irvine, CA, USA	2015	Newly sequenced	N/A	Urine	≤0.25	S	group3	ESBL/AmpC and intact porins	Intact	Intact	ST-659	L-Ao	AZZ80	SAMN04521868	GCA_002152865.1
MGH174	Klebsiella aerogenes	MGH	Boston, MA, USA	2015	Newly sequenced	N/A	Wound	≤0.25	S	group3	ESBL/AmpC and intact porins	Intact	Intact	NA	L-M	AZ035	SAMN04521923	GCA_002152895.1
UCI119	Klebsiella aerogenes	UCI	Irvine, CA, USA	2015	Newly sequenced	N/A	Sputum	≤0.25	S	group3	ESBL/AmpC and intact porins	Intact	Intact	NA	L-F	AZZ81	SAMN04521869	GCA_002152915.1
UCI120	Klebsiella aerogenes	UCI	Irvine, CA, USA	2015	Newly sequenced	N/A	Urine	0.063	S	group3	ESBL/AmpC and intact porins	Intact	Intact	NA	L-K	AZZ82	SAMN04521870	GCA_002152925.1
MGH131	Enterobacter hormaechei	MGH	Boston, MA, USA	2015	Newly sequenced	N/A	Abdominal fluid	16	NS	group1	blaKPC-4	Intact	Less than 90% of reference called	ST-64	L-J	AZZ94	SAMN04521882	GCA_002152945.1
MGH173	Pluralibacter gergoviae	MGH	Boston, MA, USA	2015	Newly sequenced	N/A	Sputum	16	NS	group1	blaKPC-2	Intact	Intact	ST-54	NA	AZ034	SAMN04521922	GCA_002152975.1
BIDMC115	Escherichia coli	BIDMC	Boston, MA, USA	2015	Newly sequenced	N/A	Urine	≥32	NS	group1	blaKPC-2	Intact	Intact	ST-648	L-S	AZZ59	SAMN04521847	GCA_002152995.2
MGH143	Escherichia coli	MGH	Boston, MA, USA	2015	Newly sequenced	N/A	Bile	16	NS	group2	blaCTX-M-15, ΔOmpC, and ΔOmpF	Frame Shift	Frame Shift	ST-131	L-T	AZ004	SAMN04521892	GCA_002153005.1
MGH163	Escherichia coli	MGH	Boston, MA, USA	2015	Newly sequenced	N/A	Bile	16	NS	group1	blaKPC-3	Intact	Intact	ST-1488	L-B	AZ024	SAMN04521912	GCA_002153015.1
MGH187	Escherichia coli	MGH	Boston, MA, USA	2015	Newly sequenced	N/A	Sputum	8	NS	group1	blaNDM-1	Intact	Intact	ST-90	L-G	AZ048	SAMN04521936	GCA_002153055.1
BIDMC117	Klebsiella variicola	BIDMC	Boston, MA, USA	2015	Newly sequenced	N/A	Endotracheal	≥32	NS	group1	blaKPC-2	Intact	Intact	ST-355	L-M	AZZ61	SAMN04521849	GCA_002153075.1
MGH140	Klebsiella pneumoniae	MGH	Boston, MA, USA	2015	Newly sequenced	N/A	Urine	≤0.25	S	group4	porin disruption	Intact	Frame Shift	ST-258	L-Y	AZ001	SAMN04521889	GCA_002153105.1
MGH149	Klebsiella pneumoniae	MGH	Boston, MA, USA	2015	Newly sequenced	N/A	Urine	8	NS	group4	porin disruption	Truncated	Intact	ST-628	L-W	AZ010	SAMN04521898	GCA_002153115.1
MGH168	Klebsiella pneumoniae	MGH	Boston, MA, USA	2015	Newly sequenced	N/A	Urine	≤0.25	S	group5	no resistance determinants	Intact	Intact	ST-432	L-Ab	AZ029	SAMN04521917	GCA_002153155.1
MGH156	Klebsiella pneumoniae	MGH	Boston, MA, USA	2015	Newly sequenced	N/A	Urine	≤0.25	S	group5	no resistance determinants	Intact	Intact	ST-211	L-Aq	AZ017	SAMN04521905	GCA_002153165.1
MGH161	Klebsiella pneumoniae	MGH	Boston, MA, USA	2015	Newly sequenced	N/A	Blood	2	NS	group4	porin disruption	Frame Shift	Intact	ST-628	L-W	AZ022	SAMN04521910	GCA_002153175.1
UCI105	Klebsiella pneumoniae	UCI	Irvine, CA, USA	2015	Newly sequenced	N/A	Sputum	16	NS	group1	blaKPC-3	Intact	Frame Shift	ST-258	L-Y	AZZ67	SAMN04521855	GCA_002153215.1
MGH181	Klebsiella pneumoniae	MGH	Boston, MA, USA	2015	Newly sequenced	N/A	Sputum	16	NS	group1	blaKPC-2	Intact	Frame Shift	ST-258	L-Y	AZ042	SAMN04521930	GCA_002153225.1
UCI110	Klebsiella pneumoniae	UCI	Irvine, CA, USA	2015	Newly sequenced	N/A	Blood	≤0.25	S	group5	no resistance determinants	Intact	Intact	ST-23	L-O	AZZ72	SAMN04521860	GCA_002153255.1
MGH171	Klebsiella pneumoniae	MGH	Boston, MA, USA	2015	Newly sequenced	N/A	Urine	≥32	NS	group1	blaNDM-1	Intact	Intact	ST-15	L-X	AZ032	SAMN04521920	GCA_002153275.1
UCI107	Klebsiella pneumoniae	UCI	Irvine, CA, USA	2015	Newly sequenced	N/A	Sputum	4	NS	group4	ΔOmpC and ΔOmpF	Frame Shift	Frame Shift	ST-515	L-Bm	AZZ69	SAMN04521857	GCA_002153285.1
UCI111	Klebsiella pneumoniae	UCI	Irvine, CA, USA	2015	Newly sequenced	N/A	Wound	8	NS	group1	blaKPC-2	Intact	Intact	ST-678	L-G	AZZ73	SAMN04521861	GCA_002153305.1
UCI117	Klebsiella pneumoniae	UCI	Irvine, CA, USA	2015	Newly sequenced	N/A	Urine	16	NS	group1	blaKPC-2	Intact	Frame Shift	ST-258	L-Y	AZZ79	SAMN04521867	GCA_002153315.2
MGH136	Serratia marcescens	MGH	Boston, MA, USA	2015	Newly sequenced	N/A	Sputum	≤0.25	S	group4	porin disruption	Not found	Not found	NA	L-K	AZZ99	SAMN04521887	GCA_002153355.1
MGH164	Escherichia coli	MGH	Boston, MA, USA	2015	Newly sequenced	N/A	Urine	≤0.25	S	group5	no resistance determinants	Intact	Intact	ST-95	L-Q	AZ025	SAMN04521913	GCA_002163195.1
UCI108	Klebsiella pneumoniae	UCI	Irvine, CA, USA	2015	Newly sequenced	N/A	Sputum	≤0.25	S	group5	no resistance determinants	Intact	Intact	ST-466	L-M	AZZ70	SAMN04521858	GCA_002163225.1
BIDMC116	Escherichia coli	BIDMC	Boston, MA, USA	2015	Newly sequenced	N/A	Blood	≤0.25	S	group3	ESBL/AmpC and intact porins	Intact	Intact	ST-12	L-L	AZZ60	SAMN04521848	GCA_002163275.1
MGH129	Escherichia coli	MGH	Boston, MA, USA	2015	Newly sequenced	N/A	Bile	8	NS	group2	blaCTX-M-15, ΔOmpC, and ΔOmpF	Frame Shift	Frame Shift	ST-131	L-T	AZZ92	SAMN04521880	GCA_002163295.1
BWH70	Enterobacter hormaechei	BWH	Boston, MA, USA	2015	Newly sequenced	N/A	BAL	1	S	group3	ESBL/AmpC and intact porins	Intact	Intact	ST-51	L-H	AZZ89	SAMN04521877	GCA_002174155.1
UCI189	Klebsiella pneumoniae	UCI	Irvine, CA, USA	2016	Newly sequenced	N/A	Urine	1	S	group2	ESBL/AmpC and porin disruption	Intact	Frame Shift	ST-16	L-V	CXM53	SAMN08148307	GCA_014901215.1
UCI188	Klebsiella pneumoniae	UCI	Irvine, CA, USA	2016	Newly sequenced	N/A	Surgical R neck hematoma	≤0.25	S	group5	no resistance determinants	Intact	Intact	ST-86	L-I	CXM72	SAMN08148326	GCA_014901275.1
UCI187	Klebsiella pneumoniae	UCI	Irvine, CA, USA	2016	Newly sequenced	N/A	Urine	4	NS	group3	ESBL/AmpC and intact porins	Intact	Intact	ST-45	L-N	CXM52	SAMN08148306	GCA_014901295.1
UCI186	Klebsiella pneumoniae	UCI	Irvine, CA, USA	2016	Newly sequenced	N/A	Urine	0.031	S	group3	ESBL/AmpC and intact porins	Intact	Intact	ST-239	L-At	CXM71	SAMN08148325	GCA_014901325.1
UCI185	Klebsiella pneumoniae	UCI	Irvine, CA, USA	2016	Newly sequenced	N/A	Wound R Groin	16	NS	group1	blaKPC-3	Intact	Frame Shift	ST-258	L-Y	CXM51	SAMN08148305	GCA_014901345.1
UCI184	Escherichia coli	UCI	Irvine, CA, USA	2016	Newly sequenced	N/A	Urine	0.063	S	group3	ESBL/AmpC and intact porins	Intact	Intact	ST-648	L-J	CXM70	SAMN08148324	GCA_014901305.1
UCI183	Escherichia coli	UCI	Irvine, CA, USA	2016	Newly sequenced	N/A	Urine	2	NS	group2	blaCTX-M-15 and ΔOmpF	Intact	Frame Shift	ST-405	L-R	CXM50	SAMN08148304	GCA_014901375.1
UCI182	Klebsiella pneumoniae	UCI	Irvine, CA, USA	2016	Newly sequenced	N/A	Bile	≤0.25	S	group5	no resistance determinants	Intact	Intact	ST-872	L-Ar	CXM69	SAMN08148323	GCA_014901395.1
UCI181	Klebsiella pneumoniae	UCI	Irvine, CA, USA	2016	Newly sequenced	N/A	Urine	≥32	NS	group1	blaKPC-2	Intact	Intact	ST-16	L-V	CXM49	SAMN08148303	GCA_014901415.1
UCI180	Klebsiella aerogenes	UCI	Irvine, CA, USA	2016	Newly sequenced	N/A	Urine	0.031	S	group3	ESBL/AmpC and intact porins	Intact	Intact	NA	L-F	CXM68	SAMN08148322	GCA_014901435.1
UCI179	Klebsiella aerogenes	UCI	Irvine, CA, USA	2016	Newly sequenced	N/A	Abdominal wound	4	NS	group2	ESBL/AmpC and porin disruption	Less than 90% of reference called	Intact	NA	L-F	CXM48	SAMN08148302	GCA_014901455.1
UCI177	Klebsiella pneumoniae	UCI	Irvine, CA, USA	2016	Newly sequenced	N/A	Sputum	16	NS	group1	blaKPC-3	ISKPn26 in promoter region	Frame Shift	ST-258	L-Y	CXL69	SAMN08148223	GCA_014901475.1
UCI171	Klebsiella pneumoniae	UCI	Irvine, CA, USA	2016	Newly sequenced	N/A	Urine	16	NS	group1	blaKPC-3	Intact	Frame Shift	ST-258	L-Y	CXL64	SAMN08148218	GCA_014901535.1
UCI168	Klebsiella aerogenes	UCI	Irvine, CA, USA	2016	Newly sequenced	N/A	Urine	0.031	S	group3	ESBL/AmpC and intact porins	Intact	Intact	NA	L-D	CXL61	SAMN08148215	GCA_014901595.1
UCI167	Klebsiella aerogenes	UCI	Irvine, CA, USA	2016	Newly sequenced	N/A	Blood	0.5	S	group3	ESBL/AmpC and intact porins	Intact	Intact	NA	L-G	CXL60	SAMN08148214	GCA_014901605.1
UCI166	Escherichia coli	UCI	Irvine, CA, USA	2016	Newly sequenced	N/A	Urine	≤0.25	S	group3	ESBL/AmpC and intact porins	Intact	Intact	ST-1193	L-N	CXL59	SAMN08148213	GCA_014901615.1
UCI165	Escherichia coli	UCI	Irvine, CA, USA	2016	Newly sequenced	N/A	Urine	16	NS	group1	blaKPC-3	Intact	Intact	ST-624	L-Ag	CXL58	SAMN08148212	GCA_014901655.1
UCI164	Klebsiella pneumoniae	UCI	Irvine, CA, USA	2016	Newly sequenced	N/A	Urine	0.031	S	group5	no resistance determinants	Intact	Intact	ST-849	L-Bd	CXL57	SAMN08148211	GCA_014901665.1
UCI163	Klebsiella pneumoniae	UCI	Irvine, CA, USA	2016	Newly sequenced	N/A	Urine	≥32	NS	group1	blaKPC-3	Intact	Frame Shift	ST-258	L-Y	CXL56	SAMN08148210	GCA_014901695.1
UCI162	Enterobacter cloacae complex (species A)	UCI	Irvine, CA, USA	2016	Newly sequenced	N/A	Blood	≤0.25	S	group3	ESBL/AmpC and intact porins	IntactIntact	Intact	ST-1	NA	CXL55	SAMN08148209	GCA_014901735.1
UCI160	Escherichia coli	UCI	Irvine, CA, USA	2016	Newly sequenced	N/A	Genital, urethra	≤0.25	S	group3	ESBL/AmpC and intact porins	Intact	Intact	ST-127	L-K	CXL53	SAMN08148207	GCA_014901715.1
UCI159	Escherichia coli	UCI	Irvine, CA, USA	2016	Newly sequenced	N/A	Urine	1	S	group3	ESBL/AmpC and intact porins	Intact	Intact	ST-38	L-P	CXL52	SAMN08148206	GCA_014901755.1
UCI158	Serratia marcescens	UCI	Irvine, CA, USA	2016	Newly sequenced	N/A	Urine	N/A	S	group4	porin disruption	Not found	Not found	NA	L-L	CXL51	SAMN08148205	GCA_014901745.1
UCI157	Serratia marcescens	UCI	Irvine, CA, USA	2016	Newly sequenced	N/A	BAL	N/A	S	group2	ESBL/AmpC and porin disruption	Not found	Not found	NA	L-M	CXL50	SAMN08148204	GCA_014901795.1
UCI154	Escherichia coli	UCI	Irvine, CA, USA	2016	Newly sequenced	N/A	Urine	0.031	S	group3	ESBL/AmpC and intact porins	Intact	Intact	ST-131	L-T	CXL48	SAMN08148202	GCA_014901815.1
UCI153	Escherichia coli	UCI	Irvine, CA, USA	2016	Newly sequenced	N/A	JP Drain	0.031	S	group2	ESBL/AmpC and porin disruption	Intact	Not found	ST-38	L-P	CXL47	SAMN08148201	GCA_014901835.1
UCI152	Citrobacter freundii (species B)	UCI	Irvine, CA, USA	2016	Newly sequenced	N/A	Renal aspirate	≤0.25	S	group2	ESBL/AmpC and porin disruption	Not found	Intact	NA	NA	CXL46	SAMN08148200	GCA_014901845.1
UCI151	Citrobacter freundii complex (species A)	UCI	Irvine, CA, USA	2016	Newly sequenced	N/A	Urine	16	NS	group1	blaNDM-1	Intact	Less than 90% of reference called	NA	L-H	CXL45	SAMN08148199	GCA_014901875.1
UCI150	Klebsiella pneumoniae	UCI	Irvine, CA, USA	2016	Newly sequenced	N/A	Blood	0.031	S	group5	no resistance determinants	Intact	Intact	ST-37	L-P	CXL44	SAMN08148198	GCA_014901895.1
UCI149	Klebsiella pneumoniae	UCI	Irvine, CA, USA	2016	Newly sequenced	N/A	Urine	16	NS	group1	blaKPC-2	Intact	Intact	ST-15	L-X	CXL43	SAMN08148197	GCA_014901915.1
UCI145	Klebsiella pneumoniae	UCI	Irvine, CA, USA	2016	Newly sequenced	N/A	Urine	16	NS	group1	blaKPC-3	Intact	Frame Shift	ST-258	L-Y	CXL39	SAMN08148193	GCA_014902005.1
UCI144	Klebsiella aerogenes	UCI	Irvine, CA, USA	2016	Newly sequenced	N/A	Sinus	0.063	S	group3	ESBL/AmpC and intact porins	Intact	Intact	NA	L-F	CXL38	SAMN08148192	GCA_014901995.1
UCI143	Klebsiella aerogenes	UCI	Irvine, CA, USA	2016	Newly sequenced	N/A	Urine	0.5	S	group2	ESBL/AmpC and porin disruption	Frame Shift	Intact	NA	L-L	CXL37	SAMN08148191	GCA_014902045.1
UCI142	Citrobacter portucalensis	UCI	Irvine, CA, USA	2016	Newly sequenced	N/A	Urine	0.031	S	group3	ESBL/AmpC and intact porins	Intact	Intact	NA	L-B	CXL36	SAMN08148190	GCA_014902055.1
UCI141	Citrobacter freundii complex (species A)	UCI	Irvine, CA, USA	2016	Newly sequenced	N/A	BAL	8	NS	group1	blaKPC-2	Intact	Intact	NA	L-C	CXL35	SAMN08148189	GCA_014902035.1
UCI140	Klebsiella pneumoniae	UCI	Irvine, CA, USA	2016	Newly sequenced	N/A	Buttock abscess	≤0.25	S	group3	ESBL/AmpC and intact porins	Intact	Intact	ST-611	L-Au	CXL34	SAMN08148188	GCA_014902085.1
UCI139	Klebsiella pneumoniae	UCI	Irvine, CA, USA	2016	Newly sequenced	N/A	Urine	4	NS	group1	blaKPC-2	Intact	Frame Shift	ST-258	L-Y	CXL33	SAMN08148187	GCA_014902115.1
UCI138	Klebsiella pneumoniae	UCI	Irvine, CA, USA	2016	Newly sequenced	N/A	Urine	N/A	S	group5	no resistance determinants	Intact	Intact	ST-70	L-H	CXL32	SAMN08148186	GCA_014902155.1
UCI137	Klebsiella pneumoniae	UCI	Irvine, CA, USA	2016	Newly sequenced	N/A	Urine	16	NS	group1	blaKPC-3	Intact	Frame Shift	ST-258	L-Y	CXL31	SAMN08148185	GCA_014902175.1
UCI136	Escherichia coli	UCI	Irvine, CA, USA	2016	Newly sequenced	N/A	Urine	≤0.25	S	group3	ESBL/AmpC and intact porins	Intact	Intact	ST-10	L-B	CXL30	SAMN08148184	GCA_014902135.1
UCI135	Escherichia coli	UCI	Irvine, CA, USA	2016	Newly sequenced	N/A	Urine	2	NS	group2	blaCMY-2 and ΔOmpF	Intact	Less than 90% of reference called	ST-38	L-P	CXL29	SAMN08148183	GCA_014902195.1
UCI134	Klebsiella pneumoniae	UCI	Irvine, CA, USA	2016	Newly sequenced	N/A	Urine	N/A	S	group5	no resistance determinants	Intact	Intact	ST-420	L-Bc	CXL28	SAMN08148182	GCA_014902235.1
UCI133	Klebsiella pneumoniae	UCI	Irvine, CA, USA	2016	Newly sequenced	N/A	CSF	16	NS	group1	blaKPC-2	Intact	Frame Shift	ST-258	L-Y	CXL27	SAMN08148181	GCA_014902205.1
UCI130	Klebsiella pneumoniae	UCI	Irvine, CA, USA	2016	Newly sequenced	N/A	Urine	N/A	S	group5	no resistance determinants	Intact	Intact	ST-1138	L-Ad	CXL24	SAMN08148178	GCA_014902285.1
UCI128	Escherichia coli	UCI	Irvine, CA, USA	2016	Newly sequenced	N/A	Blood	≤0.25	S	group3	ESBL/AmpC and intact porins	Intact	Intact	ST-69	L-O	CXL23	SAMN08148177	GCA_014902335.1
UCI126	Klebsiella pneumoniae	UCI	Irvine, CA, USA	2016	Newly sequenced	N/A	Urine	N/A	S	group5	no resistance determinants	Intact	Intact	ST-147	L-Q	CXL21	SAMN08148175	GCA_014902315.1
UCI125	Klebsiella pneumoniae	UCI	Irvine, CA, USA	2016	Newly sequenced	N/A	Urine	2	NS	group2	blaCTX-M-15 and ΔOmpF	Intact	Not found	ST-307	L-K	CXL20	SAMN08148174	GCA_014902395.1
UCI124	Klebsiella pneumoniae	UCI	Irvine, CA, USA	2016	Newly sequenced	N/A	Urine	N/A	S	group5	no resistance determinants	Intact	Intact	ST-20	L-S	CXL19	SAMN08148173	GCA_014902355.1
UCI123	Klebsiella pneumoniae	UCI	Irvine, CA, USA	2016	Newly sequenced	N/A	Urine	1	S	group2	blaCTX-M-15 and ΔOmpC	IS102 in promoter region	Intact	ST-280	L-Cb	CXL18	SAMN08148172	GCA_014902375.1
MGH252	Klebsiella pneumoniae	MGH	Boston, MA, USA	2016	Newly sequenced	N/A	Urine	≤0.25	S	group4	porin disruption	Intact	Frame Shift	ST-580	L-Bw	CXM28	SAMN08148282	GCA_014902415.1
MGH251	Klebsiella pneumoniae	MGH	Boston, MA, USA	2016	Newly sequenced	N/A	Blood	16	NS	group1	blaNDM-1	Intact	Intact	ST-626	L-Ae	CXM27	SAMN08148281	GCA_014902435.1
MGH249	Serratia marcescens	MGH	Boston, MA, USA	2016	Newly sequenced	N/A	Sputum	8	NS	group1	blaSME-1	Not found	Not found	NA	L-Q	CXM25	SAMN08148279	GCA_014902455.1
MGH247	Klebsiella aerogenes	MGH	Boston, MA, USA	2016	Newly sequenced	N/A	Sputum	8	NS	group2	ESBL/AmpC, and ΔOmpC and ΔOmpF	Less than 90% of reference called	Less than 90% of reference called	NA	L-F	CXM23	SAMN08148277	GCA_014902465.1
MGH245	Serratia marcescens	MGH	Boston, MA, USA	2016	Newly sequenced	N/A	Sputum	1	S	group4	porin disruption	Intact	Not found	NA	L-S	CXM21	SAMN08148275	GCA_014902475.1
MGH235	Klebsiella pneumoniae	MGH	Boston, MA, USA	2016	Newly sequenced	N/A	Urine	4	NS	group1	blaKPC-2	Intact	Intact	ST-20	L-S	CXM45	SAMN08148299	GCA_014902715.1
MGH234	Klebsiella aerogenes	MGH	Boston, MA, USA	2016	Newly sequenced	N/A	Urine	≤0.25	S	group3	ESBL/AmpC and intact porins	Intact	Intact	NA	L-F	CXM13	SAMN08148267	GCA_014902735.1
MGH233	Klebsiella aerogenes	MGH	Boston, MA, USA	2016	Newly sequenced	N/A	Absess tissue	16	NS	group2	ESBL/AmpC and porin disruption	Less than 90% of reference called	Intact	NA	L-I	CXM12	SAMN08148266	GCA_014902795.1
MGH230	Klebsiella pneumoniae	MGH	Boston, MA, USA	2016	Newly sequenced	N/A	Urine	0.031	S	group3	ESBL/AmpC and intact porins	Intact	Intact	ST-405	L-E	CXL87	SAMN08148241	GCA_014902805.1
MGH229	Klebsiella pneumoniae	MGH	Boston, MA, USA	2016	Newly sequenced	N/A	Urine	1	S	group1	blaKPC-2	Intact	Intact	ST-20	L-S	CXL86	SAMN08148240	GCA_014902835.1
MGH228	Klebsiella pneumoniae	MGH	Boston, MA, USA	2016	Newly sequenced	N/A	Urine	≤0.25	S	group4	porin disruption	Intact	Truncated	ST-17	L-T	CXM44	SAMN08148298	GCA_014902895.1
MGH227	Klebsiella pneumoniae	MGH	Boston, MA, USA	2016	Newly sequenced	N/A	Blood	8	NS	group2	blaCTX-M-15 and ΔOmpC	Truncated	Intact	ST-189	L-D	CXM07	SAMN08148261	GCA_014902875.1
MGH224	Serratia marcescens	MGH	Boston, MA, USA	2016	Newly sequenced	N/A	Tissue	≤0.25	S	group4	porin disruption	Intact	Not found	NA	L-H	CXM43	SAMN08148297	GCA_014902925.1
MGH223	Serratia marcescens	MGH	Boston, MA, USA	2016	Newly sequenced	N/A	Tissue	16	NS	group1	blaSME-2	Not found	Not found	NA	L-A	CXM04	SAMN08148258	GCA_014902975.1
MGH222	Klebsiella pneumoniae	MGH	Boston, MA, USA	2016	Newly sequenced	N/A	Urine	≤0.25	S	group5	no resistance determinants	Intact	Intact	ST-15	L-X	CXM42	SAMN08148296	GCA_014902955.1
MGH221	Klebsiella pneumoniae	MGH	Boston, MA, USA	2016	Newly sequenced	N/A	Sputum	16	NS	group1	blaKPC (read based; partial)	Intact	Intact	ST-20	L-Al	CXL85	SAMN08148239	GCA_014902985.1
MGH218	Escherichia coli	MGH	Boston, MA, USA	2016	Newly sequenced	N/A	Urine	≤0.25	S	group3	ESBL/AmpC and intact porins	Intact	Intact	ST-69	L-O	CXM01	SAMN08148255	GCA_014903035.1
MGH217	Escherichia coli	MGH	Boston, MA, USA	2016	Newly sequenced	N/A	Respirtory fluid (BAL)	2	NS	group2	ESBL/AmpC and porin disruption	Truncated	Truncated	ST-131	L-T	CXM41	SAMN08148295	GCA_014903075.1
MGH214	Citrobacter freundii complex (species A)	MGH	Boston, MA, USA	2016	Newly sequenced	N/A	Blood culture	≤0.25	S	group3	ESBL/AmpC and intact porins	Intact	Intact	NA	L-D	CXL99	SAMN08148253	GCA_014903115.1
MGH211	Klebsiella pneumoniae	MGH	Boston, MA, USA	2016	Newly sequenced	N/A	Bile	4	NS	group4	ΔOmpC and ΔOmpF	Truncated	Frame Shift	ST-909	L-Ce	CXL97	SAMN08148251	GCA_014903185.1
MGH208	Escherichia coli	MGH	Boston, MA, USA	2016	Newly sequenced	N/A	Blood	≤0.25	S	group3	ESBL/AmpC and intact porins	Intact	Intact	ST-95	L-Q	CXL95	SAMN08148249	GCA_014903265.1
MGH207	Escherichia coli	MGH	Boston, MA, USA	2016	Newly sequenced	N/A	Tissue	16	NS	group1	blaKPC-2	Intact	Intact	ST-131	L-Al	CXL94	SAMN08148248	GCA_014903235.1
MGH206	Klebsiella pneumoniae	MGH	Boston, MA, USA	2016	Newly sequenced	N/A	Urine	≤0.25	S	group3	ESBL/AmpC and intact porins	Intact	Intact	ST-277	L-Cg	CXL93	SAMN08148247	GCA_014903295.1
MGH205	Klebsiella pneumoniae	MGH	Boston, MA, USA	2016	Newly sequenced	N/A	Urine	8	NS	group2	blaCTX-M-15 and ΔOmpC	Truncated	Intact	ST-307	L-K	CXL83	SAMN08148237	GCA_014903315.1
MGH204	Klebsiella pneumoniae	MGH	Boston, MA, USA	2016	Newly sequenced	N/A	Urine	≤0.25	S	group5	no resistance determinants	Intact	Intact	ST-461	L-Ch	CXM38	SAMN08148292	GCA_014903335.1
MGH203	Klebsiella pneumoniae	MGH	Boston, MA, USA	2016	Newly sequenced	N/A	Sputum	4	NS	group2	blaCTX-M-15, ΔOmpC, and ΔOmpF	Disrupted by IS903B	Frame Shift	ST-15	L-X	CXM37	SAMN08148291	GCA_014903355.1
MGH202	Klebsiella pneumoniae	MGH	Boston, MA, USA	2016	Newly sequenced	N/A	Pancreatic absess	≤0.25	S	group5	no resistance determinants	Intact	Intact	ST-65	L-By	CXM36	SAMN08148290	GCA_014903395.1
MGH201	Klebsiella pneumoniae	MGH	Boston, MA, USA	2016	Newly sequenced	N/A	Sputum	16	NS	group2	blaCTX-M-15, ΔOmpC, and ΔOmpF	Disrupted by IS903B	Frame Shift,Frame Shift	ST-15	L-X	CXL82	SAMN08148236	GCA_014903375.1
MGH196	Citrobacter freundii complex (species A)	MGH	Boston, MA, USA	2016	Newly sequenced	N/A	Urine	≤0.25	S	group3	ESBL/AmpC and intact porins	Intact	Intact	NA	L-E	CXM60	SAMN08148314	GCA_014903475.1
MGH193	Klebsiella pneumoniae	MGH	Boston, MA, USA	2016	Newly sequenced	N/A	Urine	16	NS	group1	blaKPC-2	Intact	Intact	ST-268	L-J	CXM35	SAMN08148289	GCA_014903565.1
MGH192	Klebsiella pneumoniae	MGH	Boston, MA, USA	2016	Newly sequenced	N/A	Urine	≤0.25	S	group5	no resistance determinants	Intact	Intact	ST-240	L-Z	CXM62	SAMN08148316	GCA_014903555.1
MGH191	Klebsiella pneumoniae	MGH	Boston, MA, USA	2016	Newly sequenced	N/A	Bile	8	NS	group2	blaCTX-M-15, ΔOmpC, and ΔOmpF	Disrupted by IS102	Frame Shift	ST-15	L-X	CXM34	SAMN08148288	GCA_014903595.1
MGH190	Klebsiella pneumoniae	MGH	Boston, MA, USA	2016	Newly sequenced	N/A	Tissue	0.025	S	group3	ESBL/AmpC and intact porins	Intact	Intact	ST-628	L-W	CXM61	SAMN08148315	GCA_014903615.1
MGH189	Klebsiella pneumoniae	MGH	Boston, MA, USA	2016	Newly sequenced	N/A	Blood culture	2	NS	group3	ESBL/AmpC and intact porins	Intact	Intact	ST-248	L-Bk	CXL89	SAMN08148243	GCA_014903635.1
MGH182	Klebsiella pneumoniae	MGH	Boston, MA, USA	2015	Newly sequenced	N/A	Urine	≤0.25	S	group5	no resistance determinants	Intact	Intact	ST-870	L-Cn	AZ043	SAMN04521931	GCA_014903655.1
BWH82	Escherichia coli	BWH	Boston, MA, USA	2016	Newly sequenced	N/A	Blood	≤0.25	S	group3	ESBL/AmpC and intact porins	Intact	Intact	ST-95	L-Q	CXL79	SAMN08148233	GCA_014903695.1
BWH81	Escherichia coli	BWH	Boston, MA, USA	2016	Newly sequenced	N/A	Abscess	N/A	NS	group2	blaCMY-2, ΔOmpC, and ΔOmpF	Not found	Frame Shift	ST-410	L-H	CXL78	SAMN08148232	GCA_014903715.1
BWH80	Escherichia coli	BWH	Boston, MA, USA	2016	Newly sequenced	N/A	Blood	≤0.25	S	group3	ESBL/AmpC and intact porins	Intact	Intact	ST-636	L-Ah	CXL88	SAMN08148242	GCA_014903735.1
BWH79	Escherichia coli	BWH	Boston, MA, USA	2016	Newly sequenced	N/A	Blood	16	NS	group1	blaNDM-5	Intact	Intact	ST-167	L-D	CXL77	SAMN08148231	GCA_014903835.1
BWH78	Klebsiella pneumoniae	BWH	Boston, MA, USA	2016	Newly sequenced	N/A	Abscess	8	NS	group2	blaCTX-M-15 and ΔOmpC	Disrupted by IS903B	Intact	ST-1017	L-Ca	CXL76	SAMN08148230	GCA_014903755.1
BWH77	Serratia marcescens	BWH	Boston, MA, USA	2016	Newly sequenced	N/A	Tissue	0.125	S	group4	porin disruption	Not found	Not found	NA	L-N	CXL75	SAMN08148229	GCA_014903815.1
BWH74	Escherichia coli	BWH	Boston, MA, USA	2016	Newly sequenced	N/A	Urine	≤0.25	S	group3	ESBL/AmpC and intact porins	Intact	Intact	ST-28	L-Ak	CXL72	SAMN08148226	GCA_014903915.1
BWH73	Escherichia coli	BWH	Boston, MA, USA	2016	Newly sequenced	N/A	Urine	16	NS	group1	blaNDM-1	Intact	Intact	ST-90	L-G	CXL71	SAMN08148225	GCA_014903925.1
BIDMC124	Klebsiella pneumoniae	BIDMC	Boston, MA, USA	2016	Newly sequenced	N/A	Urine	16	NS	group1	blaKPC-3	Intact	Intact	ST-15	L-X	CXM33	SAMN08148287	GCA_014903895.1
BIDMC123	Klebsiella pneumoniae	BIDMC	Boston, MA, USA	2016	Newly sequenced	N/A	Urine	16	NS	group1	blaKPC-3	Intact	Intact	ST-15	L-X	CXM32	SAMN08148286	GCA_014903955.1
BIDMC122	Klebsiella pneumoniae	BIDMC	Boston, MA, USA	2016	Newly sequenced	N/A	Bile	16	NS	group1	blaKPC-2	Intact	Intact	ST-495	L-Be	CXM31	SAMN08148285	GCA_014903975.1
UCI193	Enterobacter asburiae	UCI	Irvine, CA, USA	2016	Newly sequenced	N/A	Sputum	16	NS	group1	blaKPC-3	IntactIntact	ISKPn26 in promoter region	ST-23	L-E	CXM55	SAMN08148309	GCA_014901195.1
UCI191	Escherichia coli	UCI	Irvine, CA, USA	2016	Newly sequenced	N/A	Sputum	4	NS	group2	blaCTX-M-15 and ΔOmpF	Intact	Frame Shift	ST-405	L-R	CXM54	SAMN08148308	GCA_014901185.1
UCI175	Enterobacter hormaechei	UCI	Irvine, CA, USA	2016	Newly sequenced	N/A	Biliary drain	≤0.25	S	group3	ESBL/AmpC and intact porins	Intact	Intact	ST-58	L-At	CXL68	SAMN08148222	GCA_014901505.1
UCI174	Enterobacter hormaechei	UCI	Irvine, CA, USA	2016	Newly sequenced	N/A	Sinus	≤0.25	S	group3	ESBL/AmpC and intact porins	Intact	Intact	ST-58	L-As	CXL67	SAMN08148221	GCA_014901495.1
UCI170	Enterobacter kobei	UCI	Irvine, CA, USA	2016	Newly sequenced	N/A	Eye (L)	≤0.25	S	group3	ESBL/AmpC and intact porins	Intact	Intact	ST-32	L-C	CXL63	SAMN08148217	GCA_014901555.1
UCI169	Enterobacter hormaechei	UCI	Irvine, CA, USA	2016	Newly sequenced	N/A	Sputum	1	S	group3	ESBL/AmpC and intact porins	Intact	Intact	ST-81	L-Y	CXL62	SAMN08148216	GCA_014901575.1
UCI148	Enterobacter hormaechei	UCI	Irvine, CA, USA	2016	Newly sequenced	N/A	Sputum	≤0.25	S	group3	ESBL/AmpC and intact porins	Intact	Intact	ST-78	L-K	CXL42	SAMN08148196	GCA_014901945.1
UCI147	Enterobacter hormaechei	UCI	Irvine, CA, USA	2016	Newly sequenced	N/A	Surgical procedure specimen (L groin)	1	S	group3	ESBL/AmpC and intact porins	Intact	Intact	ST-61	L-W	CXL41	SAMN08148195	GCA_014901935.1
UCI146	Klebsiella michiganensis	UCI	Irvine, CA, USA	2016	Newly sequenced	N/A	Sputum	≤0.25	S	group3	ESBL/AmpC and intact porins	Intact	Intact	NA	NA	CXL40	SAMN08148194	GCA_014901955.1
UCI132	Enterobacter hormaechei	UCI	Irvine, CA, USA	2016	Newly sequenced	N/A	Urine	≤0.25	S	group5	no resistance determinants	Intact	Intact	ST-65	L-B	CXL26	SAMN08148180	GCA_014902255.1
UCI131	Enterobacter hormaechei	UCI	Irvine, CA, USA	2016	Newly sequenced	N/A	Urine	0.125	S	group3	ESBL/AmpC and intact porins	Intact	Intact	ST-44	L-V	CXL25	SAMN08148179	GCA_014902275.1
MGH248	Enterobacter hormaechei	MGH	Boston, MA, USA	2016	Newly sequenced	N/A	Foot wound tissue	≤0.25	S	group3	ESBL/AmpC and intact porins	Intact	Intact	ST-63	L-M	CXM24	SAMN08148278	GCA_014902495.1
MGH244	Enterobacter kobei	MGH	Boston, MA, USA	2016	Newly sequenced	N/A	Sputum	≤0.25	S	group3	ESBL/AmpC and intact porins	Intact	Intact	ST-54	L-B	CXM20	SAMN08148274	GCA_014902535.1
MGH243	Enterobacter asburiae	MGH	Boston, MA, USA	2016	Newly sequenced	N/A	Tissue would	16	NS	group1	blaKPC-3	Intact,Intact	Less than 90% of reference called	ST-29	L-F	CXM19	SAMN08148273	GCA_014902595.1
MGH242	Enterobacter kobei	MGH	Boston, MA, USA	2016	Newly sequenced	N/A	Tissue cranial abcess	≤0.25	S	group3	ESBL/AmpC and intact porins	Intact	Intact	ST-32	L-C	CXM18	SAMN08148272	GCA_014902555.1
MGH241	Enterobacter hormaechei	MGH	Boston, MA, USA	2016	Newly sequenced	N/A	Urine	16	NS	group1	blaNDM-1	Intact	Intact	ST-66	L-L	CXM17	SAMN08148271	GCA_014902565.1
MGH240	Enterobacter kobei	MGH	Boston, MA, USA	2016	Newly sequenced	N/A	Acidic abdominal fluid	≤0.25	S	group3	ESBL/AmpC and intact porins	Intact	Intact	ST-32	L-C	CXM16	SAMN08148270	GCA_014902605.1
MGH239	Enterobacter roggenkampii	MGH	Boston, MA, USA	2016	Newly sequenced	N/A	Urine	1	S	group3	ESBL/AmpC and intact porins	Intact	Intact	ST-39	L-I	CXM15	SAMN08148269	GCA_014902635.1
MGH238	Enterobacter hormaechei	MGH	Boston, MA, USA	2016	Newly sequenced	N/A	Pleural fluid	≤0.25	S	group3	ESBL/AmpC and intact porins	Intact	Intact	ST-50	L-An	CXM47	SAMN08148301	GCA_014902655.1
MGH237	Enterobacter hormaechei	MGH	Boston, MA, USA	2016	Newly sequenced	N/A	Peratenial fluid	16	NS	group1	blaKPC-3	Intact	Less than 90% of reference called	ST-64	L-J	CXM46	SAMN08148300	GCA_014902665.1
MGH236	Klebsiella variicola	MGH	Boston, MA, USA	2016	Newly sequenced	N/A	Urine	≤0.25	S	group4	porin disruption	Disrupted by ISKpn14	Intact	ST-697	L-F	CXM14	SAMN08148268	GCA_014902675.1
MGH231	Enterobacter hormaechei	MGH	Boston, MA, USA	2016	Newly sequenced	N/A	Sputum	≤0.25	S	group2	ESBL/AmpC and porin disruption	Not called	Intact	ST-45	L-Ag	CXM08	SAMN08148262	GCA_014902745.1
MGH229B	Klebsiella aerogenes	MGH	Boston, MA, USA	2016	Newly sequenced	N/A	NA	≤0.25	S	group3	ESBL/AmpC and intact porins	Intact	Intact	NA	L-C	CXM11	SAMN08148265	GCA_014902765.1
MGH229A	Klebsiella aerogenes	MGH	Boston, MA, USA	2016	Newly sequenced	N/A	NA	1	S	group3	ESBL/AmpC and intact porins	Intact	Intact	NA	L-B	CXM10	SAMN08148264	GCA_014902855.1
MGH226	Serratia marcescens	MGH	Boston, MA, USA	2016	Newly sequenced	N/A	BAL	≤0.25	S	group4	porin disruption	Not found	Intact	NA	L-E	CXM06	SAMN08148260	GCA_014902915.1
MGH220	Enterobacter hormaechei	MGH	Boston, MA, USA	2016	Newly sequenced	N/A	Urine	≤0.25	S	group3	ESBL/AmpC and intact porins	Intact	Intact	ST-45	L-Ak	CXM03	SAMN08148257	GCA_014903015.1
MGH219	Enterobacter hormaechei	MGH	Boston, MA, USA	2016	Newly sequenced	N/A	Sputum	4	NS	group3	ESBL/AmpC and intact porins	Intact	Intact	ST-66	L-P	CXM02	SAMN08148256	GCA_014903025.1
MGH216	Enterobacter ludwigii	MGH	Boston, MA, USA	2016	Newly sequenced	N/A	Urine	≤0.25	S	group3	ESBL/AmpC and intact porins	Intact	Intact	ST-13	L-M	CXM00	SAMN08148254	GCA_014903095.1
MGH215	Enterobacter hormaechei	MGH	Boston, MA, USA	2016	Newly sequenced	N/A	Urine	16	NS	group1	blaKPC-3	Intact	Less than 90% of reference called	ST-64	L-J	CXM40	SAMN08148294	GCA_014903135.1
MGH213	Citrobacter freundii (species D)	MGH	Boston, MA, USA	2016	Newly sequenced	N/A	Tissue	16	NS	group1	blaKPC-3	Intact	Frame shift	NA	NA	CXL98	SAMN08148252	GCA_014903125.1
MGH212	Klebsiella variicola	MGH	Boston, MA, USA	2016	Newly sequenced	N/A	Urine	≤0.25	S	group5	no resistance determinants	Intact	Intact	ST-1050	L-K	CXL84	SAMN08148238	GCA_014903175.1
MGH210	Enterobacter hormaechei	MGH	Boston, MA, USA	2016	Newly sequenced	N/A	Peritoneal fluid	≤0.25	S	group3	ESBL/AmpC and intact porins	Intact	Intact	ST-60	L-U	CXL96	SAMN08148250	GCA_014903225.1
MGH209	Enterobacter hormaechei	MGH	Boston, MA, USA	2016	Newly sequenced	N/A	Sputum	16	NS	group1	blaKPC-3	Intact	Less than 90% of reference called,Not called	ST-64	L-J	CXM39	SAMN08148293	GCA_014903215.1
MGH200	Enterobacter hormaechei	MGH	Boston, MA, USA	2016	Newly sequenced	N/A	Urine	≤0.25	S	group3	ESBL/AmpC and intact porins	Intact	Intact	ST-65	L-B	CXL92	SAMN08148246	GCA_014903415.1
MGH199	Enterobacter hormaechei	MGH	Boston, MA, USA	2016	Newly sequenced	N/A	Abdominal fluid	16	NS	group1	blaKPC-3	Intact	Less than 90% of reference called	ST-64	L-J	CXL91	SAMN08148245	GCA_014903425.1
MGH198	Enterobacter hormaechei	MGH	Boston, MA, USA	2016	Newly sequenced	N/A	Blood culture	1	S	group2	ESBL/AmpC and porin disruption	ISKpn26 in promoter region	Intact	ST-66	L-I	CXL90	SAMN08148244	GCA_014903445.1
MGH197	Enterobacter hormaechei	MGH	Boston, MA, USA	2016	Newly sequenced	N/A	Sputum	4	NS	group2	ESBL/AmpC, and ΔOmpC and ΔOmpF	ISKpn26 in promoter region	IS5D in promoter region	ST-66	L-I	CXL81	SAMN08148235	GCA_014903465.1
MGH195	Citrobacter freundii (species C)	MGH	Boston, MA, USA	2016	Newly sequenced	N/A	Tissue	16	NS	group1	blaKPC-3	Intact	Less than 90% of reference called	NA	NA	CXL80	SAMN08148234	GCA_014903525.1
MGH194	Klebsiella quasipneumoniae	MGH	Boston, MA, USA	2016	Newly sequenced	N/A	Urine	≤0.25	S	group5	no resistance determinants	Intact	Intact	ST-338	L-C	CXM63	SAMN08148317	GCA_014903515.1
BWH76	Enterobacter hormaechei	BWH	Boston, MA, USA	2016	Newly sequenced	N/A	Urine	≤0.25	S	group3	ESBL/AmpC and intact porins	Intact	Intact	ST-50	L-Aj	CXL74	SAMN08148228	GCA_014903845.1
BWH75	Enterobacter hormaechei	BWH	Boston, MA, USA	2016	Newly sequenced	N/A	Blood	8	NS	group1	blaKPC-4	Intact	Intact	ST-78	L-K	CXL73	SAMN08148227	GCA_014903865.1
BIDMC121	Enterobacter ludwigii	BIDMC	Boston, MA, USA	2016	Newly sequenced	N/A	Peritoneal fluid	≤0.25	S	group3	ESBL/AmpC and intact porins	Intact	Intact	ST-15	L-O	CXM30	SAMN08148284	GCA_014903995.1
BIDMC120	Enterobacter hormaechei	BIDMC	Boston, MA, USA	2016	Newly sequenced	N/A	Foot ulcer	4	NS	group1	blaKPC-4	Intact	Less than 90% of reference called	ST-64	L-J	CXM29	SAMN08148283	GCA_014904005.1
UCI172	Klebsiella pneumoniae	UCI	Irvine, CA, USA	2016	Newly sequenced	N/A	Sputum	≤0.25	S	group5	no resistance determinants	Intact	Intact	ST-1138	L-Ck	CXL65	SAMN08148219	GCA_014894845.1
MGH250	Serratia marcescens	MGH	Boston, MA, USA	2016	Newly sequenced	N/A	Urine	≤0.25	S	group4	porin disruption	Intact	Not found	NA	L-D	CXM26	SAMN08148280	GCA_014894875.1
UCI31	Citrobacter freundii complex (species A)	UCI	Irvine, CA, USA	2013	Cerqueira et al., 2017	N/A	Urine	≤0.25	S	group3	ESBL/AmpC and intact porins	Intact	Intact	NA	L-P	P834	SAMN02356611	GCA_000521965.1
BIDMC44	Serratia marcescens	BIDMC	Boston, MA, USA	2013	Cerqueira et al., 2017	N/A	Urine	8	NS	group1	blaSME-2	Not found	Not found	NA	L-J	P805	SAMN02356583	GCA_000521925.1
BIDMC20B	Escherichia coli	BIDMC	Boston, MA, USA	2012	Cerqueira et al., 2017, historical collection	Related to another isolate from same patient	Urine	≥32	NS	group1	blaKPC-3	Intact	Intact	ST-131	L-T	L456	SAMN02138650	GCA_000522125.1
BWH40	Escherichia coli	BWH	Boston, MA, USA	2012	Cerqueira et al., 2017	N/A	Urine	2	NS	group2	blaCTX-M-15 and ΔOmpF	Intact	Frame Shift	ST-405	L-R	L408	SAMN02138602	GCA_000522325.1
BWH34	Escherichia coli	BWH	Boston, MA, USA	2012	Cerqueira et al., 2017	N/A	Wound	8	NS	group1	blaKPC-3	Intact	Intact	ST-131	L-T	L404	SAMN02138598	GCA_000522345.1
BIDMC31	Klebsiella pneumoniae	BIDMC	Boston, MA, USA	2012	Cerqueira et al., 2017	N/A	Urine	≤0.25	S	group5	no resistance determinants	Intact	Intact	ST-502	L-Cc	L467	SAMN02138661	GCA_000521985.1
UCI28	Klebsiella aerogenes	UCI	Irvine, CA, USA	2013	Cerqueira et al., 2017	N/A	Drainage	≤0.25	S	group3	ESBL/AmpC and intact porins	Intact	Intact	NA	L-E	P831	SAMN02356608	GCA_000534235.1
BIDMC30	Enterobacter ludwigii	BIDMC	Boston, MA, USA	2012	Cerqueira et al., 2017	N/A	Urine	≤0.25	S	group3	ESBL/AmpC and intact porins	Intact	Intact	ST-16	L-N	L466	SAMN02138660	GCA_000534355.1
BIDMC29	Enterobacter cloacae complex (species C)	BIDMC	Boston, MA, USA	2012	Cerqueira et al., 2017	N/A	Wound	≤0.25	S	group3	ESBL/AmpC and intact porins	IntactMutated	Intact	ST-37	NA	L465	SAMN02138659	GCA_000534375.1
BIDMC28	Enterobacter hormaechei	BIDMC	Boston, MA, USA	2012	Cerqueira et al., 2017	N/A	Blood	≤0.25	S	group3	ESBL/AmpC and intact porins	Intact	Intact	ST-51	L-H	L464	SAMN02138658	GCA_000534395.1
BIDMC27	Enterobacter hormaechei	BIDMC	Boston, MA, USA	2012	Cerqueira et al., 2017	N/A	Wound	≤0.25	S	group3	ESBL/AmpC and intact porins	Intact	Intact	ST-50	L-E	L463	SAMN02138657	GCA_000534415.1
BIDMC26	Enterobacter ludwigii	BIDMC	Boston, MA, USA	2012	Cerqueira et al., 2017	N/A	Blood	≤0.25	S	group3	ESBL/AmpC and intact porins	Intact	Intact	ST-12	L-Q	L462	SAMN02138656	GCA_000534435.1
BWH39	Enterobacter hormaechei	BWH	Boston, MA, USA	2012	Cerqueira et al., 2017	N/A	Urine	2	NS	group1	blaKPC-4	Intact	Intact	ST-78	L-K	L407	SAMN02138601	GCA_000534475.1
BWH37	Enterobacter hormaechei	BWH	Boston, MA, USA	2012	Cerqueira et al., 2017	N/A	Rectal swab	2	NS	group1	blaKPC-4	Intact	Less than 90% of reference called	ST-64	L-J	L406	SAMN02138600	GCA_000534495.1
MGH37	Enterobacter kobei	MGH	Boston, MA, USA	2012	Cerqueira et al., 2017	N/A	Urine	4	NS	group3	ESBL/AmpC and intact porins	Intact	Intact	ST-54	L-B	L383	SAMN02138577	GCA_000534515.1
MGH33	Enterobacter hormaechei	MGH	Boston, MA, USA	2012	Cerqueira et al., 2017	N/A	Abdominal surgical drain fluid	≤0.25	S	group2	ESBL/AmpC and porin disruption	IS5 in promoter region	Intact	ST-51	L-Z	L379	SAMN02138573	GCA_000534535.1
MGH15	Enterobacter hormaechei	MGH	Boston, MA, USA	2012	Cerqueira et al., 2017	N/A	Respiratory	16	NS	group1	blaKPC-3	Intact	Intact	ST-45	L-G	L361	SAMN02138555	GCA_000534555.1
MGH12	Enterobacter hormaechei	MGH	Boston, MA, USA	2009	Cerqueira et al., 2017, historical collection	N/A	Urine	8	NS	group1	blaKPC-4	Intact	Intact	ST-78	L-K	L358	SAMN02138552	GCA_000534595.1
MGH11	Enterobacter hormaechei	MGH	Boston, MA, USA	2009	Cerqueira et al., 2017, historical collection	N/A	Urine	16	NS	group1	blaKPC-4	Intact	Intact	ST-78	L-K	L357	SAMN02138551	GCA_000534615.1
MGH56	Citrobacter freundii (species B)	MGH	Boston, MA, USA	2013	Cerqueira et al., 2017	N/A	Renal stone	≤0.25	S	group2	ESBL/AmpC, and ΔOmpC and ΔOmpF	Not found	Frame shift	NA	NA	AF42	SAMN02581388	GCA_000692115.1
MGH55	Citrobacter amalonaticus	MGH	Boston, MA, USA	2013	Cerqueira et al., 2017	N/A	Urine	16	NS	group1	blaKPC-4	ISKpn26 in promoter region	Disrupted by uncatalogued IS element	NA	NA	AF41	SAMN02581387	GCA_000692135.1
MGH61	Klebsiella aerogenes	MGH	Boston, MA, USA	2013	Cerqueira et al., 2017	N/A	Blood	1	S	group2	ESBL/AmpC and porin disruption	Frame Shift	Intact	NA	L-J	AF47	SAMN02581393	GCA_000692155.1
BIDMC66	Enterobacter hormaechei	BIDMC	Boston, MA, USA	2013	Cerqueira et al., 2017	N/A	Tissue	4	NS	group1	blaIMP-84 and blaKPC-4	Intact	Less than 90% of reference called	ST-64	L-J	AE41	SAMN02581287	GCA_000692235.1
BIDMC67	Enterobacter kobei	BIDMC	Boston, MA, USA	2013	Cerqueira et al., 2017	N/A	Abscess, pelvic drain	≤0.25	S	group3	ESBL/AmpC and intact porins	Intact	Intact	ST-33	L-F	AE42	SAMN02581288	GCA_000692255.1
BWH43	Enterobacter cloacae complex (species B)	BWH	Boston, MA, USA	2013	Cerqueira et al., 2017	N/A	Urine	≤0.25	S	group3	ESBL/AmpC and intact porins	Intact,Not called	Intact	ST-24	NA	AE07	SAMN02581254	GCA_000692275.1
MGH53	Enterobacter hormaechei	MGH	Boston, MA, USA	2013	Cerqueira et al., 2017	N/A	Urine	1	S	group3	ESBL/AmpC and intact porins	Intact	Intact	ST-51	L-H	AF39	SAMN02581385	GCA_000692315.1
MGH54	Enterobacter roggenkampii	MGH	Boston, MA, USA	2013	Cerqueira et al., 2017	N/A	Urine	1	S	group3	ESBL/AmpC and intact porins	Intact	Intact	ST-40	L-H	AF40	SAMN02581386	GCA_000692335.1
BIDMC65	Escherichia coli	BIDMC	Boston, MA, USA	2013	Cerqueira et al., 2017	N/A	Abscess	≤0.25	S	group3	ESBL/AmpC and intact porins	Intact	Intact	ST-95	L-Q	AE40	SAMN02581286	GCA_000692475.1
BIDMC73	Escherichia coli	BIDMC	Boston, MA, USA	2013	Cerqueira et al., 2017	N/A	Urine	≤0.25	S	group3	ESBL/AmpC and intact porins	Intact	Intact	ST-1193	L-N	AE48	SAMN02581294	GCA_000692555.1
BIDMC76	Escherichia coli	BIDMC	Boston, MA, USA	2013	Cerqueira et al., 2017	N/A	Urine	≤0.25	S	group3	ESBL/AmpC and intact porins	Intact	Intact	ST-131	L-T	AE51	SAMN02581297	GCA_000692615.1
BIDMC77	Escherichia coli	BIDMC	Boston, MA, USA	2013	Cerqueira et al., 2017	N/A	Blood culture	≤0.25	S	group2	blaCTX-M-15 and ΔOmpF	Intact	Frame Shift	ST-405	L-R	AE52	SAMN02581298	GCA_000692635.1
MGH57	Escherichia coli	MGH	Boston, MA, USA	2013	Cerqueira et al., 2017	N/A	Wound abscess	≥32	NS	group2	blaCTX-M-15, ΔOmpC, and ΔOmpF	Truncated	Less than 90% of reference called	ST-156	L-Ab	AF43	SAMN02581389	GCA_000692755.1
MGH58	Escherichia coli	MGH	Boston, MA, USA	2013	Cerqueira et al., 2017	N/A	Urine	≤0.25	S	group3	ESBL/AmpC and intact porins	Intact	Intact	ST-69	L-O	AF44	SAMN02581390	GCA_000692775.1
UCI53	Escherichia coli	UCI	Irvine, CA, USA	2013	Cerqueira et al., 2017	N/A	Aspirate, biliary drain	2	NS	group2	blaCTX-M-15 and ΔOmpC	IS1R in promoter region	Intact	ST-410	L-H	AE12	SAMN02581259	GCA_000692815.1
UCI57	Escherichia coli	UCI	Irvine, CA, USA	2013	Cerqueira et al., 2017	N/A	Urine	≤0.25	S	group3	ESBL/AmpC and intact porins	Intact	Intact	ST-2071	L-I	AE16	SAMN02581263	GCA_000692835.1
UCI65	Escherichia coli	UCI	Irvine, CA, USA	2013	Cerqueira et al., 2017	N/A	Urine	≤0.25	S	group2	ESBL/AmpC and porin disruption	Intact	Less than 90% of reference called	ST-38	L-P	AE24	SAMN02581271	GCA_000692875.1
UCI66	Escherichia coli	UCI	Irvine, CA, USA	2013	Cerqueira et al., 2017	N/A	Urine	≤0.25	S	group3	ESBL/AmpC and intact porins	Intact	Intact	ST-88	L-Af	AE25	SAMN02581272	GCA_000692895.1
MGH65	Klebsiella pneumoniae	MGH	Boston, MA, USA	2013	Cerqueira et al., 2017	N/A	Bile fluid	8	NS	group2	blaCTX-M-15, ΔOmpC, and ΔOmpF	Disrupted by IS903B	Frame Shift	ST-15	L-X	AF51	SAMN02581397	GCA_000694535.1
MGH66	Klebsiella pneumoniae	MGH	Boston, MA, USA	2013	Cerqueira et al., 2017	N/A	Urine	≤0.25	S	group5	no resistance determinants	Intact	Intact	ST-29	L-Am	AF52	SAMN02581398	GCA_000694555.1
MGH71	Klebsiella pneumoniae	MGH	Boston, MA, USA	2013	Cerqueira et al., 2017	N/A	Urine	16	NS	group1	blaKPC-2	Intact	Frame Shift	ST-258	L-Y	AD97	SAMN02581244	GCA_000694655.1
MGH76	Klebsiella variicola	MGH	Boston, MA, USA	2013	Cerqueira et al., 2017	N/A	Bile fluid	≤0.25	S	group5	no resistance determinants	Intact	Intact	ST-1220	L-D	AE02	SAMN02581249	GCA_000694735.1
MGH80	Klebsiella variicola	MGH	Boston, MA, USA	2013	Cerqueira et al., 2017	N/A	Urine	≤0.25	S	group5	no resistance determinants	Intact	Intact	ST-1251	L-G	AE06	SAMN02581253	GCA_000694775.1
UCI56	Klebsiella pneumoniae	UCI	Irvine, CA, USA	2013	Cerqueira et al., 2017	N/A	Sputum	≤0.25	S	group3	ESBL/AmpC and intact porins	Intact	Intact	ST-678	L-G	AE15	SAMN02581262	GCA_000694815.1
BIDMC33B	Klebsiella pneumoniae	BIDMC	Boston, MA, USA	2012	Cerqueira et al., 2017	Isolates of two different organisms found in same sample	Respiratory	8	NS	group1	blaKPC-3	Intact	Intact	ST-15	L-X	L470	SAMN02138664	GCA_000707985.1
BIDMC33A	Enterobacter hormaechei	BIDMC	Boston, MA, USA	2012	Cerqueira et al., 2017	Isolates of two different organisms found in same sample	Respiratory	8	NS	group1	blaKPC-3	Intact	Less than 90% of reference called	ST-64	L-J	L469	SAMN02138663	GCA_000949365.1

## Sheet: Table S2
Table S2: Genome assembly statistics
Isolate ID	Number of scaffolds	Genome Size	Smallest scaffold length	Largest scaffold length	Scaffold N50	Scaffold N90	Scaffold L50	Scaffold L90	Sequencing technology used	Origin
BIDMC1	7	5696002	1068	4093091	4093091	1248325	1	2	Illumina paired-end and mate-pair libraries	Cerqueira et al., 2017
BIDMC10	13	5822710	1166	2862795	2335088	212356	2	3	Illumina paired-end and mate-pair libraries	Cerqueira et al., 2017
BIDMC100	13	5248356	1230	4546749	4546749	219190	1	2	Illumina paired-end and mate-pair libraries	Newly sequenced for this study
BIDMC101	10	5175765	4332	2644144	2644144	436606	1	4	Illumina paired-end and mate-pair libraries	Newly sequenced for this study
BIDMC102	10	5172541	1186	2964103	2964103	933529	1	3	Illumina paired-end and mate-pair libraries	Newly sequenced for this study
BIDMC103	9	4874120	1326	2654392	2654392	604471	1	4	Illumina paired-end and mate-pair libraries	Newly sequenced for this study
BIDMC104	14	5239203	1843	2067020	1342342	131957	2	7	Illumina paired-end and mate-pair libraries	Newly sequenced for this study
BIDMC105	13	5211179	1231	3655755	3655755	1203910	1	2	Illumina paired-end and mate-pair libraries	Newly sequenced for this study
BIDMC106	11	5415556	2909	1404285	1326371	576301	2	5	Illumina paired-end and mate-pair libraries	Newly sequenced for this study
BIDMC107	6	5324738	6213	4477298	4477298	449655	1	2	Illumina paired-end and mate-pair libraries	Newly sequenced for this study
BIDMC108	4	5627653	9597	5145556	5145556	5145556	1	1	ONT + Illumina paired-end and mate-pair libraries	Newly sequenced for this study
BIDMC108	14	5434086	27414	1888837	668066	195309	3	8	Illumina paired-end and mate-pair libraries	Newly sequenced for this study
BIDMC109	2	4637831	2082	4635749	4635749	4635749	1	1	Illumina paired-end and mate-pair libraries	Newly sequenced for this study
BIDMC11	16	5569072	1744	1556051	1534176	184184	2	7	Illumina paired-end and mate-pair libraries	Cerqueira et al., 2017
BIDMC110	9	5013557	1470	3862956	3862956	816856	1	2	Illumina paired-end and mate-pair libraries	Newly sequenced for this study
BIDMC111	16	5473829	1107	2401857	1465957	518303	2	4	Illumina paired-end and mate-pair libraries	Newly sequenced for this study
BIDMC112	13	5220224	1891	2190838	1171499	611118	2	4	Illumina paired-end and mate-pair libraries	Newly sequenced for this study
BIDMC113	9	5497829	1388	3360996	3360996	584451	1	3	Illumina paired-end and mate-pair libraries	Newly sequenced for this study
BIDMC114	7	5222216	1448	1607429	1326540	565008	2	4	Illumina paired-end and mate-pair libraries	Newly sequenced for this study
BIDMC115	17	5454159	1125	4550036	4550036	619831	1	2	Illumina paired-end and mate-pair libraries	Newly sequenced for this study
BIDMC115	14	5335434	633	5041524	5041524	5041524	1	1	ONT + Illumina paired-end and mate-pair libraries	Newly sequenced for this study
BIDMC116	9	5072689	1139	3403184	3403184	1523223	1	2	Illumina paired-end and mate-pair libraries	Newly sequenced for this study
BIDMC117	4	5601610	2762	5058892	5058892	5058892	1	1	Illumina paired-end and mate-pair libraries	Newly sequenced for this study
BIDMC118	23	6045126	1341	2432651	1632016	387135	2	5	Illumina paired-end and mate-pair libraries	Newly sequenced for this study
BIDMC120	8	5225424	16783	2284863	1704311	409568	2	4	Illumina paired-end and mate-pair libraries	Newly sequenced for this study
BIDMC121	6	5224129	1653	2428931	2326928	2326928	2	2	Illumina paired-end and mate-pair libraries	Newly sequenced for this study
BIDMC122	7	5611959	30970	3478540	3478540	622378	1	3	Illumina paired-end and mate-pair libraries	Newly sequenced for this study
BIDMC123	19	5951242	1171	3918318	3918318	236615	1	4	Illumina paired-end and mate-pair libraries	Newly sequenced for this study
BIDMC124	12	5950205	4722	3941196	3941196	236929	1	5	Illumina paired-end and mate-pair libraries	Newly sequenced for this study
BIDMC12A	10	5814145	1872	5425097	5425097	5425097	1	1	Illumina paired-end and mate-pair libraries	Cerqueira et al., 2017
BIDMC12B	10	5918259	3016	5171042	5171042	252126	1	2	Illumina paired-end and mate-pair libraries	Cerqueira et al., 2017
BIDMC12C	5	5794564	6206	5412842	5412842	5412842	1	1	PacBio	Cerqueira et al., 2017
BIDMC13	29	5764642	1026	4767307	4767307	538956	1	2	Illumina paired-end and mate-pair libraries	Cerqueira et al., 2017
BIDMC14	10	5895678	1509	3144673	3144673	208626	1	3	Illumina paired-end and mate-pair libraries	Cerqueira et al., 2017
BIDMC15	14	5488136	2010	2504925	823760	262071	2	6	Illumina paired-end and mate-pair libraries	Cerqueira et al., 2017
BIDMC16	6	5751366	23419	5302855	5302855	5302855	1	1	PacBio	Cerqueira et al., 2017
BIDMC17A	14	5510814	1772	4660275	4660275	431966	1	2	Illumina paired-end and mate-pair libraries	Cerqueira et al., 2017
BIDMC17B	8	5509518	2192	4503153	4503153	596685	1	2	Illumina paired-end and mate-pair libraries	Cerqueira et al., 2017
BIDMC18A	7	5649762	17050	1739036	1595794	537966	2	4	Illumina paired-end and mate-pair libraries	Cerqueira et al., 2017
BIDMC18B	11	5748565	1906	3322148	3322148	490430	1	3	Illumina paired-end and mate-pair libraries	Cerqueira et al., 2017
BIDMC18C	6	5738068	13841	5403737	5403737	5403737	1	1	PacBio	Cerqueira et al., 2017
BIDMC18D	16	5722263	1022	3286343	3286343	258931	1	5	Illumina paired-end and mate-pair libraries	Cerqueira et al., 2017
BIDMC19A	8	5482878	2192	4855484	4855484	288981	1	2	Illumina paired-end and mate-pair libraries	Cerqueira et al., 2017
BIDMC19A	7	5486324	1118	5089687	5089687	5089687	1	1	ONT + Illumina paired-end and mate-pair libraries	Newly sequenced for this study
BIDMC19B	9	5501114	1301	2961404	2961404	542221	1	3	Illumina paired-end and mate-pair libraries	Cerqueira et al., 2017
BIDMC19C	5	5523477	2201	5097434	5097434	5097434	1	1	PacBio	Cerqueira et al., 2017
BIDMC20A	7	5373282	3172	5108942	5108942	5108942	1	1	Illumina paired-end and mate-pair libraries	Cerqueira et al., 2017
BIDMC20B	5	5350961	109025	3714297	3714297	627112	1	3	Illumina paired-end and mate-pair libraries	Cerqueira et al., 2017
BIDMC21	11	5481840	1869	4134325	4134325	1161865	1	2	Illumina paired-end and mate-pair libraries	Cerqueira et al., 2017
BIDMC22	7	5445338	1402	4583864	4583864	489208	1	2	Illumina paired-end and mate-pair libraries	Cerqueira et al., 2017
BIDMC23	8	5491065	2708	4450462	4450462	619890	1	2	Illumina paired-end and mate-pair libraries	Cerqueira et al., 2017
BIDMC24	6	5382264	2965	4884771	4884771	4884771	1	1	Illumina paired-end and mate-pair libraries	Cerqueira et al., 2017
BIDMC25	5	5440361	5811	4027837	4027837	1198192	1	2	Illumina paired-end and mate-pair libraries	Cerqueira et al., 2017
BIDMC26	4	5044040	1767	4983972	4983972	4983972	1	1	Illumina paired-end and mate-pair libraries	Cerqueira et al., 2017
BIDMC27	4	4838734	1194	4766330	4766330	4766330	1	1	Illumina paired-end and mate-pair libraries	Cerqueira et al., 2017
BIDMC28	6	5187967	2519	4032645	4032645	943811	1	2	Illumina paired-end and mate-pair libraries	Cerqueira et al., 2017
BIDMC29	2	4980020	21845	4958175	4958175	4958175	1	1	Illumina paired-end and mate-pair libraries	Cerqueira et al., 2017
BIDMC2A	7	5493372	10007	3257923	3257923	1825423	1	2	Illumina paired-end and mate-pair libraries	Cerqueira et al., 2017
BIDMC2B	8	5508795	2192	4666420	4666420	432204	1	2	Illumina paired-end and mate-pair libraries	Cerqueira et al., 2017
BIDMC3	14	5484844	2188	2719060	746481	232644	2	6	Illumina paired-end and mate-pair libraries	Cerqueira et al., 2017
BIDMC30	1	4786729	4786729	4786729	4786729	4786729	1	1	Illumina paired-end and mate-pair libraries	Cerqueira et al., 2017
BIDMC31	6	5340028	2505	5077521	5077521	5077521	1	1	Illumina paired-end and mate-pair libraries	Cerqueira et al., 2017
BIDMC32	17	5767522	3465	3410885	3410885	200794	1	3	Illumina paired-end and mate-pair libraries	Cerqueira et al., 2017
BIDMC33A	9	5178697	1074	4176002	4176002	860961	1	2	Illumina paired-end and mate-pair libraries	Cerqueira et al., 2017
BIDMC33B	10	5878604	1510	3278353	3278353	652793	1	3	Illumina paired-end and mate-pair libraries	Cerqueira et al., 2017
BIDMC34	5	5716391	13789	5393603	5393603	5393603	1	1	Illumina paired-end and mate-pair libraries	Cerqueira et al., 2017
BIDMC35	5	5403645	3644	3160654	3160654	1970747	1	2	Illumina paired-end and mate-pair libraries	Cerqueira et al., 2017
BIDMC36	2	5208953	116659	5092294	5092294	5092294	1	1	Illumina paired-end and mate-pair libraries	Cerqueira et al., 2017
BIDMC37	6	4665455	1224	2965563	2965563	1471279	1	2	Illumina paired-end and mate-pair libraries	Cerqueira et al., 2017
BIDMC38	15	5270536	1337	4194109	4194109	918932	1	2	Illumina paired-end and mate-pair libraries	Cerqueira et al., 2017
BIDMC39	17	4883102	1280	4130108	4130108	613338	1	2	Illumina paired-end and mate-pair libraries	Cerqueira et al., 2017
BIDMC4	14	5558341	2547	2110495	1663635	436959	2	4	Illumina paired-end and mate-pair libraries	Cerqueira et al., 2017
BIDMC40	12	5555196	2962	2298378	1482724	1380944	2	3	Illumina paired-end and mate-pair libraries	Cerqueira et al., 2017
BIDMC41	10	5703076	1374	3867690	3867690	1401270	1	2	Illumina paired-end and mate-pair libraries	Cerqueira et al., 2017
BIDMC42a	7	5387779	8023	2676419	1979299	499366	2	3	Illumina paired-end and mate-pair libraries	Cerqueira et al., 2017
BIDMC42b	8	5369961	4403	3289587	3289587	1902179	1	2	Illumina paired-end and mate-pair libraries	Cerqueira et al., 2017
BIDMC43a	9	5391000	1474	4517625	4517625	495212	1	2	Illumina paired-end and mate-pair libraries	Cerqueira et al., 2017
BIDMC43b	8	5400765	2751	3629104	3629104	1390887	1	2	Illumina paired-end and mate-pair libraries	Cerqueira et al., 2017
BIDMC44	2	5341662	3041	5338621	5338621	5338621	1	1	Illumina paired-end and mate-pair libraries	Cerqueira et al., 2017
BIDMC45	11	5725037	6463	1758277	1688949	342579	2	5	Illumina paired-end and mate-pair libraries	Cerqueira et al., 2017
BIDMC46a	6	5624154	1135	5243822	5243822	5243822	1	1	Illumina paired-end and mate-pair libraries	Cerqueira et al., 2017
BIDMC46b	2	5292407	54146	5238261	5238261	5238261	1	1	Illumina paired-end and mate-pair libraries	Cerqueira et al., 2017
BIDMC47	8	5337242	4354	2891624	2891624	254465	1	4	Illumina paired-end and mate-pair libraries	Cerqueira et al., 2017
BIDMC48	3	5460834	3815	5283471	5283471	5283471	1	1	Illumina paired-end and mate-pair libraries	Cerqueira et al., 2017
BIDMC49a	7	5083625	1150	3550901	3550901	1379287	1	2	Illumina paired-end and mate-pair libraries	Cerqueira et al., 2017
BIDMC49b	6	5080211	2142	3596404	3596404	1327562	1	2	Illumina paired-end and mate-pair libraries	Cerqueira et al., 2017
BIDMC5	8	5798554	1830	5278450	5278450	5278450	1	1	Illumina paired-end and mate-pair libraries	Cerqueira et al., 2017
BIDMC50	4	5120658	246863	3698910	3698910	445278	1	3	Illumina paired-end and mate-pair libraries	Cerqueira et al., 2017
BIDMC51	4	5492149	48632	5054292	5054292	5054292	1	1	Illumina paired-end and mate-pair libraries	Cerqueira et al., 2017
BIDMC52	7	5328565	2623	4075343	4075343	498883	1	3	Illumina paired-end and mate-pair libraries	Cerqueira et al., 2017
BIDMC53	8	5612799	1271	4590687	4590687	637273	1	2	Illumina paired-end and mate-pair libraries	Cerqueira et al., 2017
BIDMC54	19	5533311	1008	2950297	2950297	127554	1	5	Illumina paired-end and mate-pair libraries	Cerqueira et al., 2017
BIDMC55	7	5371046	14032	3234109	3234109	504584	1	3	Illumina paired-end and mate-pair libraries	Cerqueira et al., 2017
BIDMC58	13	5380927	2288	2901451	2901451	242520	1	4	Illumina paired-end and mate-pair libraries	Cerqueira et al., 2017
BIDMC59	2	4677211	126688	4550523	4550523	4550523	1	1	Illumina paired-end and mate-pair libraries	Cerqueira et al., 2017
BIDMC6	12	5499004	1262	4649734	4649734	428903	1	2	Illumina paired-end and mate-pair libraries	Cerqueira et al., 2017
BIDMC60	8	5778469	4085	3895969	3895969	1545647	1	2	Illumina paired-end and mate-pair libraries	Cerqueira et al., 2017
BIDMC61	7	5580642	1673	4094299	4094299	364359	1	4	Illumina paired-end and mate-pair libraries	Cerqueira et al., 2017
BIDMC62	12	5392301	2786	3282941	3282941	246151	1	5	Illumina paired-end and mate-pair libraries	Cerqueira et al., 2017
BIDMC63	6	5162337	2182	2829173	2829173	557438	1	3	Illumina paired-end and mate-pair libraries	Cerqueira et al., 2017
BIDMC64	13	5356116	1374	2653406	816168	250257	2	5	Illumina paired-end and mate-pair libraries	Cerqueira et al., 2017
BIDMC65	9	5114525	36015	2025443	909694	531147	2	5	Illumina paired-end and mate-pair libraries	Cerqueira et al., 2017
BIDMC66	15	5326844	1424	971452	715227	124130	4	8	Illumina paired-end and mate-pair libraries	Cerqueira et al., 2017
BIDMC67	4	4866487	1934	4662986	4662986	4662986	1	1	Illumina paired-end and mate-pair libraries	Cerqueira et al., 2017
BIDMC68	17	5792118	1155	2649360	1290222	250652	2	5	Illumina paired-end and mate-pair libraries	Cerqueira et al., 2017
BIDMC69	10	5541587	7346	2671548	1346197	493129	2	4	Illumina paired-end and mate-pair libraries	Cerqueira et al., 2017
BIDMC70	5	5151203	30558	4667910	4667910	4667910	1	1	Illumina paired-end and mate-pair libraries	Cerqueira et al., 2017
BIDMC71	18	5357328	1030	2769733	2769733	165846	1	8	Illumina paired-end and mate-pair libraries	Cerqueira et al., 2017
BIDMC72	11	5089260	1216	2227817	1377008	527954	2	4	Illumina paired-end and mate-pair libraries	Cerqueira et al., 2017
BIDMC73	11	5076195	4728	3378647	3378647	202397	1	3	Illumina paired-end and mate-pair libraries	Cerqueira et al., 2017
BIDMC74	13	5027135	1537	2779045	2779045	524161	1	4	Illumina paired-end and mate-pair libraries	Cerqueira et al., 2017
BIDMC75	15	5117773	1178	2618955	2618955	204159	1	7	Illumina paired-end and mate-pair libraries	Cerqueira et al., 2017
BIDMC76	10	5040008	4182	2603731	2603731	241307	1	5	Illumina paired-end and mate-pair libraries	Cerqueira et al., 2017
BIDMC77	16	5277780	1070	2022231	1007461	259168	2	6	Illumina paired-end and mate-pair libraries	Cerqueira et al., 2017
BIDMC78	7	5167635	3883	2871081	2871081	691878	1	3	Illumina paired-end and mate-pair libraries	Cerqueira et al., 2017
BIDMC79	14	5175426	1066	2854733	2854733	456290	1	4	Illumina paired-end and mate-pair libraries	Cerqueira et al., 2017
BIDMC7A	12	5729170	1629	2957207	2957207	168403	1	4	Illumina paired-end and mate-pair libraries	Cerqueira et al., 2017
BIDMC7B	9	5717555	1333	4587567	4587567	239218	1	3	Illumina paired-end and mate-pair libraries	Cerqueira et al., 2017
BIDMC8	3	4884990	58333	4664177	4664177	4664177	1	1	Illumina paired-end and mate-pair libraries	Cerqueira et al., 2017
BIDMC80	37	5274231	1983	1364377	446493	71785	3	15	Illumina paired-end and mate-pair libraries	Cerqueira et al., 2017
BIDMC81	33	5046223	2197	508700	296480	69000	6	19	Illumina paired-end and mate-pair libraries	Cerqueira et al., 2017
BIDMC82	145	5415768	1054	467967	114668	25852	14	51	Illumina paired-end and mate-pair libraries	Cerqueira et al., 2017
BIDMC82	10	5609623	738	5101172	5101172	5101172	1	1	ONT + Illumina paired-end and mate-pair libraries	Newly sequenced for this study
BIDMC83	97	5090732	1008	402691	172193	29303	11	32	Illumina paired-end and mate-pair libraries	Cerqueira et al., 2017
BIDMC85	7	5683141	100531	4567076	4567076	227924	1	3	Illumina paired-end and mate-pair libraries	Newly sequenced for this study
BIDMC86	3	5598979	223943	4710294	4710294	664742	1	2	Illumina paired-end and mate-pair libraries	Newly sequenced for this study
BIDMC87	7	4935579	2507	2603086	2603086	552214	1	4	Illumina paired-end and mate-pair libraries	Newly sequenced for this study
BIDMC88	2	5765423	166956	5598467	5598467	5598467	1	1	Illumina paired-end and mate-pair libraries	Newly sequenced for this study
BIDMC89	8	5806231	3062	4622145	4622145	336060	1	3	Illumina paired-end and mate-pair libraries	Newly sequenced for this study
BIDMC9	18	5457801	1133	1289863	1180023	235867	3	7	Illumina paired-end and mate-pair libraries	Cerqueira et al., 2017
BIDMC90	12	6478359	2259	2799861	1523481	313908	2	4	Illumina paired-end and mate-pair libraries	Newly sequenced for this study
BIDMC91	3	5590202	146786	5262037	5262037	5262037	1	1	Illumina paired-end and mate-pair libraries	Newly sequenced for this study
BIDMC92	3	4888079	1465	4785920	4785920	4785920	1	1	Illumina paired-end and mate-pair libraries	Newly sequenced for this study
BIDMC93	1	4701014	4701014	4701014	4701014	4701014	1	1	Illumina paired-end and mate-pair libraries	Newly sequenced for this study
BIDMC94	22	5186321	1026	4750452	4750452	4750452	1	1	Illumina paired-end and mate-pair libraries	Newly sequenced for this study
BIDMC94	8	5194012	2495	4757979	4757979	4757979	1	1	ONT + Illumina paired-end and mate-pair libraries	Newly sequenced for this study
BIDMC95	5	5681200	1656	5368155	5368155	5368155	1	1	Illumina paired-end and mate-pair libraries	Newly sequenced for this study
BIDMC96	5	5643163	1176	5316720	5316720	5316720	1	1	Illumina paired-end and mate-pair libraries	Newly sequenced for this study
BIDMC97	18	5362748	1196	1063852	915093	181392	3	9	Illumina paired-end and mate-pair libraries	Newly sequenced for this study
BIDMC98	5	4979078	3085	4728640	4728640	4728640	1	1	Illumina paired-end and mate-pair libraries	Newly sequenced for this study
BIDMC99	4	4860915	2591	2001060	1935334	921930	2	3	Illumina paired-end and mate-pair libraries	Newly sequenced for this study
BWH15	11	5515353	4533	3015206	3015206	144255	1	6	Illumina paired-end and mate-pair libraries	Cerqueira et al., 2017
BWH2	8	5583740	1770	5401364	5401364	5401364	1	1	Illumina paired-end and mate-pair libraries	Cerqueira et al., 2017
BWH22	4	5554069	8282	5293122	5293122	5293122	1	1	Illumina paired-end and mate-pair libraries	Cerqueira et al., 2017
BWH24	4	5434611	60779	5100119	5100119	5100119	1	1	PacBio	Cerqueira et al., 2017
BWH27	5	5252173	47026	4717517	4717517	329849	1	2	Illumina paired-end and mate-pair libraries	Cerqueira et al., 2017
BWH28	6	5557555	1248	4689918	4689918	640675	1	2	Illumina paired-end and mate-pair libraries	Cerqueira et al., 2017
BWH29	6	4873553	1190	4697495	4697495	4697495	1	1	Illumina paired-end and mate-pair libraries	Cerqueira et al., 2017
BWH30	8	5534369	1244	4584813	4584813	628721	1	2	Illumina paired-end and mate-pair libraries	Cerqueira et al., 2017
BWH31	11	5205411	1123	3896161	3896161	898119	1	2	Illumina paired-end and mate-pair libraries	Cerqueira et al., 2017
BWH32	24	5116085	1104	3009242	3009242	750909	1	3	Illumina paired-end and mate-pair libraries	Cerqueira et al., 2017
BWH34	4	5412023	59589	5100453	5100453	5100453	1	1	Illumina paired-end and mate-pair libraries	Cerqueira et al., 2017
BWH36	10	5724554	1287	5318191	5318191	5318191	1	1	Illumina paired-end and mate-pair libraries	Cerqueira et al., 2017
BWH37	8	5283674	2081	4279206	4279206	253205	1	3	Illumina paired-end and mate-pair libraries	Cerqueira et al., 2017
BWH37	4	5255410	2495	4794271	4794271	4794271	1	1	ONT + Illumina paired-end and mate-pair libraries	Newly sequenced for this study
BWH39	8	4996323	1043	4558639	4558639	4558639	1	1	Illumina paired-end and mate-pair libraries	Cerqueira et al., 2017
BWH40	5	5320898	4169	5088210	5088210	5088210	1	1	Illumina paired-end and mate-pair libraries	Cerqueira et al., 2017
BWH41	3	5636784	16237	5421581	5421581	5421581	1	1	Illumina paired-end and mate-pair libraries	Cerqueira et al., 2017
BWH43	7	5054612	86246	2939335	2939335	440962	1	4	Illumina paired-end and mate-pair libraries	Cerqueira et al., 2017
BWH45	13	6025799	3458	5166738	5166738	362670	1	2	Illumina paired-end and mate-pair libraries	Cerqueira et al., 2017
BWH46	7	5245729	41537	3175458	3175458	355415	1	3	Illumina paired-end and mate-pair libraries	Cerqueira et al., 2017
BWH47	12	6028658	1995	4763378	4763378	738753	1	2	Illumina paired-end and mate-pair libraries	Cerqueira et al., 2017
BWH48	10	5527748	1003	3115405	3115405	210456	1	5	Illumina paired-end and mate-pair libraries	Cerqueira et al., 2017
BWH49	11	4987453	31086	1966030	950890	298248	2	5	Illumina paired-end and mate-pair libraries	Newly sequenced for this study
BWH50	12	4908705	1141	1934387	793199	231793	2	6	Illumina paired-end and mate-pair libraries	Newly sequenced for this study
BWH52	8	4788855	1695	4386662	4386662	4386662	1	1	Illumina paired-end and mate-pair libraries	Newly sequenced for this study
BWH53	9	5801750	48926	2727603	1969068	206139	2	4	Illumina paired-end and mate-pair libraries	Newly sequenced for this study
BWH55	8	5381425	1818	3967716	3967716	540799	1	3	Illumina paired-end and mate-pair libraries	Newly sequenced for this study
BWH56	10	5620047	2651	4500978	4500978	328446	1	3	Illumina paired-end and mate-pair libraries	Newly sequenced for this study
BWH57	13	5659252	1491	3034746	3034746	341677	1	3	Illumina paired-end and mate-pair libraries	Newly sequenced for this study
BWH58	10	5535596	1256	4658983	4658983	458531	1	2	Illumina paired-end and mate-pair libraries	Newly sequenced for this study
BWH59	8	5093185	116506	2000768	798335	235814	2	6	Illumina paired-end and mate-pair libraries	Newly sequenced for this study
BWH60	12	5283645	1175	2893194	2893194	2048662	1	2	Illumina paired-end and mate-pair libraries	Newly sequenced for this study
BWH61	17	5285758	1545	2653327	2653327	245874	1	5	Illumina paired-end and mate-pair libraries	Newly sequenced for this study
BWH62	5	5458345	2373	4680334	4680334	558126	1	2	Illumina paired-end and mate-pair libraries	Newly sequenced for this study
BWH63	15	5269134	2083	2486690	747661	118322	2	7	Illumina paired-end and mate-pair libraries	Newly sequenced for this study
BWH64	3	4800284	6483	4708120	4708120	4708120	1	1	Illumina paired-end and mate-pair libraries	Newly sequenced for this study
BWH66	12	5701840	1072	4121650	4121650	1105874	1	2	Illumina paired-end and mate-pair libraries	Newly sequenced for this study
BWH67	4	5446345	1218	5255089	5255089	5255089	1	1	Illumina paired-end and mate-pair libraries	Newly sequenced for this study
BWH68	13	5583292	2582	2765280	2061359	373284	2	3	Illumina paired-end and mate-pair libraries	Newly sequenced for this study
BWH69	21	5051955	1230	3282949	3282949	477704	1	3	Illumina paired-end and mate-pair libraries	Newly sequenced for this study
BWH70	4	5271205	1613	5021977	5021977	5021977	1	1	Illumina paired-end and mate-pair libraries	Newly sequenced for this study
BWH71	7	5354088	1080	4826010	4826010	4826010	1	1	Illumina paired-end and mate-pair libraries	Newly sequenced for this study
BWH73	17	5301717	1043	2220740	663379	177291	2	7	Illumina paired-end and mate-pair libraries	Newly sequenced for this study
BWH74	22	5160067	1069	2808388	2808388	475614	1	4	Illumina paired-end and mate-pair libraries	Newly sequenced for this study
BWH75	18	5112772	1044	4684980	4684980	4684980	1	1	Illumina paired-end and mate-pair libraries	Newly sequenced for this study
BWH76	3	5020669	91198	4413439	4413439	516032	1	2	Illumina paired-end and mate-pair libraries	Newly sequenced for this study
BWH77	5	5130959	1016	4434203	4434203	691167	1	2	Illumina paired-end and mate-pair libraries	Newly sequenced for this study
BWH78	11	5486482	1429	4961464	4961464	4961464	1	1	Illumina paired-end and mate-pair libraries	Newly sequenced for this study
BWH79	3	5186066	160377	2733370	2733370	2292319	1	2	Illumina paired-end and mate-pair libraries	Newly sequenced for this study
BWH80	82	4990612	1217	472799	162086	36802	11	34	Illumina paired-end and mate-pair libraries	Newly sequenced for this study
BWH81	15	5107812	1922	4807634	4807634	4807634	1	1	Illumina paired-end and mate-pair libraries	Newly sequenced for this study
BWH82	5	5411729	1285	5227421	5227421	5227421	1	1	Illumina paired-end and mate-pair libraries	Newly sequenced for this study
MGH1	9	4953278	1644	2561027	2561027	258458	1	5	Illumina paired-end and mate-pair libraries	Cerqueira et al., 2017
MGH10	17	5260441	1215	1633581	875438	271005	3	6	Illumina paired-end and mate-pair libraries	Cerqueira et al., 2017
MGH100	9	5003845	1734	2492828	1299095	312952	2	4	Illumina paired-end and mate-pair libraries	Newly sequenced for this study
MGH101	6	5494505	1921	5319103	5319103	5319103	1	1	Illumina paired-end and mate-pair libraries	Newly sequenced for this study
MGH102	9	5466250	4090	2944589	2944589	237364	1	4	Illumina paired-end and mate-pair libraries	Newly sequenced for this study
MGH103	5	5406561	4938	4923318	4923318	4923318	1	1	ONT + Illumina paired-end and mate-pair libraries	Newly sequenced for this study
MGH103	5	5406560	4938	4923318	4923318	4923318	1	1	ONT + Illumina paired-end and mate-pair libraries	Newly sequenced for this study
MGH104	4	4925928	3660	3894702	3894702	1020061	1	2	Illumina paired-end and mate-pair libraries	Newly sequenced for this study
MGH105	6	5543425	4036	5093209	5093209	5093209	1	1	ONT + Illumina paired-end and mate-pair libraries	Newly sequenced for this study
MGH105	6	5543413	4036	5093199	5093199	5093199	1	1	ONT + Illumina paired-end and mate-pair libraries	Newly sequenced for this study
MGH106	2	4951048	751285	4199763	4199763	751285	1	2	Illumina paired-end and mate-pair libraries	Newly sequenced for this study
MGH107	5	5224973	1554	5067455	5067455	5067455	1	1	Illumina paired-end and mate-pair libraries	Newly sequenced for this study
MGH108	2	4805912	1302	4804610	4804610	4804610	1	1	Illumina paired-end and mate-pair libraries	Newly sequenced for this study
MGH109	11	5623307	1086	3521851	3521851	134381	1	3	Illumina paired-end and mate-pair libraries	Newly sequenced for this study
MGH11	8	4993115	1192	4692715	4692715	4692715	1	1	Illumina paired-end and mate-pair libraries	Cerqueira et al., 2017
MGH110	7	5005078	13671	3458368	3458368	454333	1	3	Illumina paired-end and mate-pair libraries	Newly sequenced for this study
MGH111	13	5907833	1845	4762023	4762023	219751	1	3	Illumina paired-end and mate-pair libraries	Newly sequenced for this study
MGH112	2	5274501	5329	5269172	5269172	5269172	1	1	Illumina paired-end and mate-pair libraries	Newly sequenced for this study
MGH113	23	5786479	1098	1678278	1253450	131291	2	8	Illumina paired-end and mate-pair libraries	Newly sequenced for this study
MGH114	23	6023346	1152	3241598	3241598	106897	1	6	Illumina paired-end and mate-pair libraries	Newly sequenced for this study
MGH115	7	5883982	1265	5392201	5392201	5392201	1	1	Illumina paired-end and mate-pair libraries	Newly sequenced for this study
MGH116	3	5659737	109897	5328630	5328630	5328630	1	1	Illumina paired-end and mate-pair libraries	Newly sequenced for this study
MGH117	7	5894107	1196	5415131	5415131	5415131	1	1	Illumina paired-end and mate-pair libraries	Newly sequenced for this study
MGH118	12	5600957	3910	2819116	2819116	203548	1	7	Illumina paired-end and mate-pair libraries	Newly sequenced for this study
MGH119	11	4631861	1308	2379814	2379814	323867	1	5	Illumina paired-end and mate-pair libraries	Newly sequenced for this study
MGH12	11	4984045	1021	4689021	4689021	4689021	1	1	Illumina paired-end and mate-pair libraries	Cerqueira et al., 2017
MGH120	1	4607622	4607622	4607622	4607622	4607622	1	1	Illumina paired-end and mate-pair libraries	Newly sequenced for this study
MGH121	168	5138239	1025	363698	71790	18015	22	72	Illumina paired-end and mate-pair libraries	Newly sequenced for this study
MGH122	15	5510310	1196	1348434	960958	204903	3	7	Illumina paired-end and mate-pair libraries	Newly sequenced for this study
MGH123	14	5617133	1792	5367682	5367682	5367682	1	1	Illumina paired-end and mate-pair libraries	Newly sequenced for this study
MGH124	4	5528559	189640	3317888	3317888	560240	1	3	Illumina paired-end and mate-pair libraries	Newly sequenced for this study
MGH125	22	5657471	1163	2980173	2980173	116872	1	7	Illumina paired-end and mate-pair libraries	Newly sequenced for this study
MGH126	11	5480342	4878	3127692	3127692	250658	1	4	Illumina paired-end and mate-pair libraries	Newly sequenced for this study
MGH127	8	4977886	2505	4691853	4691853	4691853	1	1	Illumina paired-end and mate-pair libraries	Newly sequenced for this study
MGH128	6	4884062	1774	4220633	4220633	515972	1	2	Illumina paired-end and mate-pair libraries	Newly sequenced for this study
MGH129	19	5549682	1191	1079395	823744	652789	3	6	Illumina paired-end and mate-pair libraries	Newly sequenced for this study
MGH13	8	4789060	1193	2537849	2537849	2038257	1	2	Illumina paired-end and mate-pair libraries	Cerqueira et al., 2017
MGH130	13	5491230	1251	3858968	3858968	1302452	1	2	Illumina paired-end and mate-pair libraries	Newly sequenced for this study
MGH131	11	5336712	1019	4890226	4890226	4890226	1	1	Illumina paired-end and mate-pair libraries	Newly sequenced for this study
MGH132	18	5592139	1053	5269240	5269240	5269240	1	1	Illumina paired-end and mate-pair libraries	Newly sequenced for this study
MGH133	9	6031510	1271	3864118	3864118	1621492	1	2	Illumina paired-end and mate-pair libraries	Newly sequenced for this study
MGH134	7	5909541	1371	5204068	5204068	310156	1	2	Illumina paired-end and mate-pair libraries	Newly sequenced for this study
MGH135	3	5148682	10807	5125824	5125824	5125824	1	1	Illumina paired-end and mate-pair libraries	Newly sequenced for this study
MGH136	6	5311324	1465	5282921	5282921	5282921	1	1	Illumina paired-end and mate-pair libraries	Newly sequenced for this study
MGH14	8	5506631	7044	4009174	4009174	236426	1	3	PacBio	Cerqueira et al., 2017
MGH14	9	5481241	2264	4838055	4838055	423968	1	2	ONT + Illumina paired-end and mate-pair libraries	Illumina published in Cerqueira et al., 2017; ONT data generated for this study
MGH140	5	5715436	7535	5438622	5438622	5438622	1	1	Illumina paired-end and mate-pair libraries	Newly sequenced for this study
MGH141	6	5695684	61189	2708924	2165436	453014	2	3	Illumina paired-end and mate-pair libraries	Newly sequenced for this study
MGH142	2	5081484	65181	5016303	5016303	5016303	1	1	Illumina paired-end and mate-pair libraries	Newly sequenced for this study
MGH143	19	5426334	1074	3985109	3985109	1190695	1	2	Illumina paired-end and mate-pair libraries	Newly sequenced for this study
MGH144	8	5293831	1041	2515971	2227090	427094	2	3	Illumina paired-end and mate-pair libraries	Newly sequenced for this study
MGH145	5	5315128	6698	3297247	3297247	335287	1	3	Illumina paired-end and mate-pair libraries	Newly sequenced for this study
MGH146	4	5223081	1345	5211096	5211096	5211096	1	1	Illumina paired-end and mate-pair libraries	Newly sequenced for this study
MGH147	5	5694185	2426	5054786	5054786	281408	1	2	Illumina paired-end and mate-pair libraries	Newly sequenced for this study
MGH148	8	5632808	87012	3302557	3302557	231183	1	4	Illumina paired-end and mate-pair libraries	Newly sequenced for this study
MGH149	11	5756950	1355	2816889	2567255	2567255	2	2	Illumina paired-end and mate-pair libraries	Newly sequenced for this study
MGH15	4	5284512	1644	4807228	4807228	4807228	1	1	Illumina paired-end and mate-pair libraries	Cerqueira et al., 2017
MGH150	2	5531259	180462	5350797	5350797	5350797	1	1	Illumina paired-end and mate-pair libraries	Newly sequenced for this study
MGH151	5	4992764	1203	4901786	4901786	4901786	1	1	Illumina paired-end and mate-pair libraries	Newly sequenced for this study
MGH152	2	4755250	1914	4753336	4753336	4753336	1	1	Illumina paired-end and mate-pair libraries	Newly sequenced for this study
MGH153	10	5672729	1111	3654084	3654084	1757936	1	2	Illumina paired-end and mate-pair libraries	Newly sequenced for this study
MGH155	11	6024847	1069	5515703	5515703	5515703	1	1	Illumina paired-end and mate-pair libraries	Newly sequenced for this study
MGH156	11	5619757	1079	4024538	4024538	1272013	1	2	Illumina paired-end and mate-pair libraries	Newly sequenced for this study
MGH157	14	5916213	2103	4591737	4591737	277021	1	3	Illumina paired-end and mate-pair libraries	Newly sequenced for this study
MGH158	21	5955389	1104	5261072	5261072	343684	1	2	Illumina paired-end and mate-pair libraries	Newly sequenced for this study
MGH159	6	5077423	1822	2403074	2362798	2362798	2	2	Illumina paired-end and mate-pair libraries	Newly sequenced for this study
MGH16	2	4926932	146097	4780835	4780835	4780835	1	1	Illumina paired-end and mate-pair libraries	Cerqueira et al., 2017
MGH160	10	4925300	1137	3405078	3405078	1396961	1	2	Illumina paired-end and mate-pair libraries	Newly sequenced for this study
MGH161	8	5831422	1261	5455674	5455674	5455674	1	1	Illumina paired-end and mate-pair libraries	Newly sequenced for this study
MGH162	8	5677216	1259	2777357	2537081	2537081	2	2	Illumina paired-end and mate-pair libraries	Newly sequenced for this study
MGH163	20	5284927	1111	4591224	4591224	323037	1	2	Illumina paired-end and mate-pair libraries	Newly sequenced for this study
MGH164	12	5087073	1085	3422653	3422653	1626891	1	2	Illumina paired-end and mate-pair libraries	Newly sequenced for this study
MGH165	11	5770231	1321	3965220	3965220	1353345	1	2	Illumina paired-end and mate-pair libraries	Newly sequenced for this study
MGH166	8	5556333	1369	5343760	5343760	5343760	1	1	Illumina paired-end and mate-pair libraries	Newly sequenced for this study
MGH167	4	5663751	1717	5326993	5326993	5326993	1	1	Illumina paired-end and mate-pair libraries	Newly sequenced for this study
MGH168	4	5437267	2909	5209200	5209200	5209200	1	1	Illumina paired-end and mate-pair libraries	Newly sequenced for this study
MGH169	12	5245340	1291	4913896	4913896	4913896	1	1	Illumina paired-end and mate-pair libraries	Newly sequenced for this study
MGH17	11	5525315	1316	3061987	3061987	238594	1	4	Illumina paired-end and mate-pair libraries	Cerqueira et al., 2017
MGH170	7	5133267	6483	2058060	1635983	1205496	2	3	Illumina paired-end and mate-pair libraries	Newly sequenced for this study
MGH171	18	6090959	1598	3236788	3236788	2439715	1	2	Illumina paired-end and mate-pair libraries	Newly sequenced for this study
MGH172	6	5706625	1221	3499682	3499682	1871034	1	2	Illumina paired-end and mate-pair libraries	Newly sequenced for this study
MGH173	27	5959668	1199	2911399	2476219	2476219	2	2	Illumina paired-end and mate-pair libraries	Newly sequenced for this study
MGH174	7	5314720	1246	5264286	5264286	5264286	1	1	Illumina paired-end and mate-pair libraries	Newly sequenced for this study
MGH175	11	6438325	1159	3562056	3562056	2513901	1	2	Illumina paired-end and mate-pair libraries	Newly sequenced for this study
MGH176	7	6147269	1148	5889437	5889437	5889437	1	1	Illumina paired-end and mate-pair libraries	Newly sequenced for this study
MGH177	14	5154478	1080	4625000	4625000	298659	1	2	Illumina paired-end and mate-pair libraries	Newly sequenced for this study
MGH178	5	4921260	1165	4738337	4738337	4738337	1	1	Illumina paired-end and mate-pair libraries	Newly sequenced for this study
MGH179	13	5496526	1284	3334814	3334814	1777188	1	2	Illumina paired-end and mate-pair libraries	Newly sequenced for this study
MGH18	5	5373060	2505	4668950	4668950	554422	1	2	Illumina paired-end and mate-pair libraries	Cerqueira et al., 2017
MGH180	6	4783853	1929	4748272	4748272	4748272	1	1	Illumina paired-end and mate-pair libraries	Newly sequenced for this study
MGH181	7	5680672	1965	3784402	3784402	605452	1	3	Illumina paired-end and mate-pair libraries	Newly sequenced for this study
MGH182	9	5439132	1540	3216956	3216956	231310	1	4	Illumina paired-end and mate-pair libraries	Newly sequenced for this study
MGH183	27	5921921	1114	3673563	3673563	1686186	1	2	Illumina paired-end and mate-pair libraries	Newly sequenced for this study
MGH184	3	4825632	1135	4654168	4654168	4654168	1	1	Illumina paired-end and mate-pair libraries	Newly sequenced for this study
MGH185	3	5695060	1803	5493261	5493261	5493261	1	1	Illumina paired-end and mate-pair libraries	Newly sequenced for this study
MGH186	9	5664066	1562	2746114	1847686	905358	2	3	Illumina paired-end and mate-pair libraries	Newly sequenced for this study
MGH187	8	5427904	2227	2747685	2747685	2248082	1	2	Illumina paired-end and mate-pair libraries	Newly sequenced for this study
MGH188	11	4816302	1113	2570680	2570680	2219743	1	2	Illumina paired-end and mate-pair libraries	Newly sequenced for this study
MGH189	7	5463603	2968	5225713	5225713	5225713	1	1	Illumina paired-end and mate-pair libraries	Newly sequenced for this study
MGH19	2	5246242	236012	5010230	5010230	5010230	1	1	Illumina paired-end and mate-pair libraries	Cerqueira et al., 2017
MGH190	3	5563577	19247	5310099	5310099	5310099	1	1	Illumina paired-end and mate-pair libraries	Newly sequenced for this study
MGH191	13	5958886	1059	2444177	1763768	463534	2	4	Illumina paired-end and mate-pair libraries	Newly sequenced for this study
MGH192	10	5559835	1091	1885657	1880816	1578544	2	3	Illumina paired-end and mate-pair libraries	Newly sequenced for this study
MGH193	10	5538795	1339	4964122	4964122	253635	1	2	Illumina paired-end and mate-pair libraries	Newly sequenced for this study
MGH194	6	5475115	4580	4729174	4729174	392750	1	2	Illumina paired-end and mate-pair libraries	Newly sequenced for this study
MGH195	15	5400766	1072	4243065	4243065	833639	1	2	Illumina paired-end and mate-pair libraries	Newly sequenced for this study
MGH196	10	5154342	5018	2078951	1426735	213418	2	5	Illumina paired-end and mate-pair libraries	Newly sequenced for this study
MGH197	8	5407241	17268	3901949	3901949	318185	1	3	Illumina paired-end and mate-pair libraries	Newly sequenced for this study
MGH198	10	5471987	1061	4880874	4880874	344218	1	2	Illumina paired-end and mate-pair libraries	Newly sequenced for this study
MGH199	13	5228869	1528	2137695	1861772	786410	2	3	Illumina paired-end and mate-pair libraries	Newly sequenced for this study
MGH2	9	5271932	1157	4755402	4755402	4755402	1	1	Illumina paired-end and mate-pair libraries	Cerqueira et al., 2017
MGH20	6	5668479	2650	4727457	4727457	777725	1	2	Illumina paired-end and mate-pair libraries	Cerqueira et al., 2017
MGH200	15	4993848	1652	1912801	885786	179572	2	6	Illumina paired-end and mate-pair libraries	Newly sequenced for this study
MGH201	11	5853029	1076	4033804	4033804	276556	1	3	Illumina paired-end and mate-pair libraries	Newly sequenced for this study
MGH202	4	5464391	7229	5125183	5125183	5125183	1	1	Illumina paired-end and mate-pair libraries	Newly sequenced for this study
MGH203	15	5877026	1081	3176288	3176288	467457	1	3	Illumina paired-end and mate-pair libraries	Newly sequenced for this study
MGH204	29	5881789	1048	4168926	4168926	558031	1	3	Illumina paired-end and mate-pair libraries	Newly sequenced for this study
MGH205	10	5600375	1058	1607253	1524326	286704	2	5	Illumina paired-end and mate-pair libraries	Newly sequenced for this study
MGH206	14	5848779	1580	5168048	5168048	248799	1	2	Illumina paired-end and mate-pair libraries	Newly sequenced for this study
MGH207	8	5152188	2404	2427290	1595964	654613	2	3	Illumina paired-end and mate-pair libraries	Newly sequenced for this study
MGH208	4	5124950	98703	3628197	3628197	1268663	1	2	Illumina paired-end and mate-pair libraries	Newly sequenced for this study
MGH209	5	5317720	31096	4094325	4094325	793803	1	2	Illumina paired-end and mate-pair libraries	Newly sequenced for this study
MGH21	8	5543505	1334	5164717	5164717	5164717	1	1	Illumina paired-end and mate-pair libraries	Cerqueira et al., 2017
MGH210	7	4842046	2555	3083047	3083047	1594989	1	2	Illumina paired-end and mate-pair libraries	Newly sequenced for this study
MGH211	11	5578797	1448	3276470	3276470	504676	1	3	Illumina paired-end and mate-pair libraries	Newly sequenced for this study
MGH212	18	6078593	1038	2110004	1843523	233100	2	4	Illumina paired-end and mate-pair libraries	Newly sequenced for this study
MGH213	22	5747196	1048	5060319	5060319	117609	1	2	Illumina paired-end and mate-pair libraries	Newly sequenced for this study
MGH214	9	5256401	1835	5076997	5076997	5076997	1	1	Illumina paired-end and mate-pair libraries	Newly sequenced for this study
MGH215	8	5212416	3348	3995881	3995881	784609	1	2	Illumina paired-end and mate-pair libraries	Newly sequenced for this study
MGH216	8	5225825	3422	4959664	4959664	4959664	1	1	Illumina paired-end and mate-pair libraries	Newly sequenced for this study
MGH217	10	5204953	1422	3581662	3581662	565479	1	3	Illumina paired-end and mate-pair libraries	Newly sequenced for this study
MGH218	13	5496665	6575	1478334	733306	174803	3	8	Illumina paired-end and mate-pair libraries	Newly sequenced for this study
MGH219	23	4891172	1019	4780457	4780457	4780457	1	1	Illumina paired-end and mate-pair libraries	Newly sequenced for this study
MGH22	1	4684502	4684502	4684502	4684502	4684502	1	1	Illumina paired-end and mate-pair libraries	Cerqueira et al., 2017
MGH220	2	4627664	2420	4625244	4625244	4625244	1	1	Illumina paired-end and mate-pair libraries	Newly sequenced for this study
MGH221	21	5746724	1210	1695688	781619	228948	3	9	Illumina paired-end and mate-pair libraries	Newly sequenced for this study
MGH222	10	5538703	1744	5242314	5242314	5242314	1	1	Illumina paired-end and mate-pair libraries	Newly sequenced for this study
MGH223	3	5130822	1269	4657014	4657014	4657014	1	1	Illumina paired-end and mate-pair libraries	Newly sequenced for this study
MGH224	4	5203897	613963	2535533	1382127	613963	2	4	Illumina paired-end and mate-pair libraries	Newly sequenced for this study
MGH225	1	5144670	5144670	5144670	5144670	5144670	1	1	Illumina paired-end and mate-pair libraries	Newly sequenced for this study
MGH226	3	5304046	1091	5222382	5222382	5222382	1	1	Illumina paired-end and mate-pair libraries	Newly sequenced for this study
MGH227	7	5536021	1512	3024414	3024414	2046087	1	2	Illumina paired-end and mate-pair libraries	Newly sequenced for this study
MGH228	5	5729134	1422	5430425	5430425	5430425	1	1	Illumina paired-end and mate-pair libraries	Newly sequenced for this study
MGH229	21	5475202	1153	3771133	3771133	195380	1	5	Illumina paired-end and mate-pair libraries	Newly sequenced for this study
MGH229A	18	5289123	1054	1118836	917170	189720	3	7	Illumina paired-end and mate-pair libraries	Newly sequenced for this study
MGH229B	5	5051358	5585	4079013	4079013	334223	1	3	Illumina paired-end and mate-pair libraries	Newly sequenced for this study
MGH23	4	5108387	78029	3740581	3740581	1167537	1	2	Illumina paired-end and mate-pair libraries	Cerqueira et al., 2017
MGH230	13	6018282	1396	3101249	3101249	237966	1	6	Illumina paired-end and mate-pair libraries	Newly sequenced for this study
MGH231	2	4658806	146978	4511828	4511828	4511828	1	1	Illumina paired-end and mate-pair libraries	Newly sequenced for this study
MGH232	1	5088248	5088248	5088248	5088248	5088248	1	1	Illumina paired-end and mate-pair libraries	Newly sequenced for this study
MGH233	4	5178223	1225	5172554	5172554	5172554	1	1	Illumina paired-end and mate-pair libraries	Newly sequenced for this study
MGH234	2	5424041	7753	5416288	5416288	5416288	1	1	Illumina paired-end and mate-pair libraries	Newly sequenced for this study
MGH235	15	5745303	1099	4683412	4683412	222166	1	3	Illumina paired-end and mate-pair libraries	Newly sequenced for this study
MGH236	10	5781267	1050	4488435	4488435	355128	1	3	Illumina paired-end and mate-pair libraries	Newly sequenced for this study
MGH237	7	5390308	4096	4098740	4098740	807978	1	2	Illumina paired-end and mate-pair libraries	Newly sequenced for this study
MGH238	7	4691861	1144	3614056	3614056	457253	1	3	Illumina paired-end and mate-pair libraries	Newly sequenced for this study
MGH239	10	5032598	51704	2664307	2664307	196473	1	6	Illumina paired-end and mate-pair libraries	Newly sequenced for this study
MGH24	1	4736639	4736639	4736639	4736639	4736639	1	1	Illumina paired-end and mate-pair libraries	Cerqueira et al., 2017
MGH240	11	5093026	1344	4848987	4848987	4848987	1	1	Illumina paired-end and mate-pair libraries	Newly sequenced for this study
MGH241	13	5358576	1044	4706690	4706690	326083	1	2	Illumina paired-end and mate-pair libraries	Newly sequenced for this study
MGH242	3	4866226	1064	4819277	4819277	4819277	1	1	Illumina paired-end and mate-pair libraries	Newly sequenced for this study
MGH243	10	5033259	1498	3953597	3953597	299333	1	3	Illumina paired-end and mate-pair libraries	Newly sequenced for this study
MGH244	3	4926518	1329	4912564	4912564	4912564	1	1	Illumina paired-end and mate-pair libraries	Newly sequenced for this study
MGH245	2	5229595	5010	5224585	5224585	5224585	1	1	Illumina paired-end and mate-pair libraries	Newly sequenced for this study
MGH246	1	5262821	5262821	5262821	5262821	5262821	1	1	Illumina paired-end and mate-pair libraries	Newly sequenced for this study
MGH247	2	5320969	10654	5310315	5310315	5310315	1	1	Illumina paired-end and mate-pair libraries	Newly sequenced for this study
MGH248	5	4643963	1081	4627885	4627885	4627885	1	1	Illumina paired-end and mate-pair libraries	Newly sequenced for this study
MGH249	4	5176851	1239	5167809	5167809	5167809	1	1	Illumina paired-end and mate-pair libraries	Newly sequenced for this study
MGH25	21	5093512	1141	4899370	4899370	4899370	1	1	Illumina paired-end and mate-pair libraries	Cerqueira et al., 2017
MGH250	12	5236054	1217	1208638	902614	351105	3	6	Illumina paired-end and mate-pair libraries	Newly sequenced for this study
MGH251	7	5916136	1975	5233162	5233162	262166	1	2	Illumina paired-end and mate-pair libraries	Newly sequenced for this study
MGH252	28	5899156	1087	3090996	3090996	194635	1	6	Illumina paired-end and mate-pair libraries	Newly sequenced for this study
MGH26	3	4745530	4457	4626123	4626123	4626123	1	1	Illumina paired-end and mate-pair libraries	Cerqueira et al., 2017
MGH27	9	6363983	1199	5917627	5917627	5917627	1	1	Illumina paired-end and mate-pair libraries	Cerqueira et al., 2017
MGH279	4	5567745	31807	5128721	5128721	5128721	1	1	ONT + Illumina paired-end and mate-pair libraries	Newly sequenced for this study
MGH28	2	5817931	2748	5815183	5815183	5815183	1	1	Illumina paired-end and mate-pair libraries	Cerqueira et al., 2017
MGH281	4	5567713	31807	5128689	5128689	5128689	1	1	ONT + Illumina paired-end and mate-pair libraries	Newly sequenced for this study
MGH281c	3	5568038	31807	5128186	5128186	5128186	1	1	ONT + Illumina paired-end and mate-pair libraries	Newly sequenced for this study
MGH283	5	5271375	3076	5125085	5125085	5125085	1	1	ONT + Illumina paired-end and mate-pair libraries	Newly sequenced for this study
MGH29	11	5602765	2743	3103125	3103125	254815	1	5	Illumina paired-end and mate-pair libraries	Cerqueira et al., 2017
MGH3	8	5226758	2264	4965627	4965627	4965627	1	1	ONT + Illumina paired-end and mate-pair libraries	Illumina published in Cerqueira et al., 2017; ONT data generated for this study
MGH3	21	5163108	1648	2269320	1101888	146406	2	7	Illumina paired-end and mate-pair libraries	Cerqueira et al., 2017
MGH30	8	5543621	1517	4574326	4574326	514212	1	2	Illumina paired-end and mate-pair libraries	Cerqueira et al., 2017
MGH31	7	5722564	7175	2727873	2667112	2667112	2	2	Illumina paired-end and mate-pair libraries	Cerqueira et al., 2017
MGH32	4	5611484	2196	4662406	4662406	741054	1	2	Illumina paired-end and mate-pair libraries	Cerqueira et al., 2017
MGH33	5	5133520	4191	4904450	4904450	4904450	1	1	Illumina paired-end and mate-pair libraries	Cerqueira et al., 2017
MGH34	3	5079204	1764	4956674	4956674	4956674	1	1	Illumina paired-end and mate-pair libraries	Cerqueira et al., 2017
MGH35	3	5470167	4262	5303877	5303877	5303877	1	1	Illumina paired-end and mate-pair libraries	Cerqueira et al., 2017
MGH36	6	5564695	2371	4620162	4620162	727711	1	2	Illumina paired-end and mate-pair libraries	Cerqueira et al., 2017
MGH37	7	5088332	1825	2700719	2700719	2195251	1	2	Illumina paired-end and mate-pair libraries	Cerqueira et al., 2017
MGH38	3	4556455	1694	2477741	2477741	2077020	1	2	Illumina paired-end and mate-pair libraries	Cerqueira et al., 2017
MGH39	4	5730426	2328	5371820	5371820	5371820	1	1	ONT + Illumina paired-end and mate-pair libraries	Illumina published in Cerqueira et al., 2017; ONT data generated for this study
MGH39	5	5734362	2423	3623712	3623712	1755630	1	2	Illumina paired-end and mate-pair libraries	Cerqueira et al., 2017
MGH4	12	4755601	2163	2443686	2443686	257232	1	6	Illumina paired-end and mate-pair libraries	Cerqueira et al., 2017
MGH40	3	5380526	2668	3494440	3494440	1883418	1	2	Illumina paired-end and mate-pair libraries	Cerqueira et al., 2017
MGH41	6	6440856	2044	3528109	3528109	2600220	1	2	Illumina paired-end and mate-pair libraries	Cerqueira et al., 2017
MGH42	7	5969523	2750	3145641	3145641	2692200	1	2	Illumina paired-end and mate-pair libraries	Cerqueira et al., 2017
MGH43	1	5447116	5447116	5447116	5447116	5447116	1	1	Illumina paired-end and mate-pair libraries	Cerqueira et al., 2017
MGH44	2	5242222	99866	5142356	5142356	5142356	1	1	Illumina paired-end and mate-pair libraries	Cerqueira et al., 2017
MGH45	4	5594250	133981	5026345	5026345	254743	1	2	Illumina paired-end and mate-pair libraries	Cerqueira et al., 2017
MGH46	10	5676032	1057	3334561	3334561	2008647	1	2	Illumina paired-end and mate-pair libraries	Cerqueira et al., 2017
MGH47	5	5598651	4904	3646010	3646010	1683995	1	2	Illumina paired-end and mate-pair libraries	Cerqueira et al., 2017
MGH48	6	5457047	1445	3296823	3296823	2009485	1	2	Illumina paired-end and mate-pair libraries	Cerqueira et al., 2017
MGH5	6	5009464	2493	4714970	4714970	4714970	1	1	Illumina paired-end and mate-pair libraries	Cerqueira et al., 2017
MGH51	10	5772276	1469	3613858	3613858	1782198	1	2	Illumina paired-end and mate-pair libraries	Cerqueira et al., 2017
MGH52	22	5515917	1057	1712446	758516	145728	3	9	Illumina paired-end and mate-pair libraries	Cerqueira et al., 2017
MGH53	8	5098857	1088	4902825	4902825	4902825	1	1	PacBio	Cerqueira et al., 2017
MGH54	10	4858591	1216	2645223	2645223	292680	1	5	Illumina paired-end and mate-pair libraries	Cerqueira et al., 2017
MGH55	4	5178799	1301	5088449	5088449	5088449	1	1	Illumina paired-end and mate-pair libraries	Cerqueira et al., 2017
MGH56	18	5829086	1098	4144012	4144012	477591	1	3	Illumina paired-end and mate-pair libraries	Cerqueira et al., 2017
MGH57	14	5093823	1875	2855381	2855381	292941	1	5	Illumina paired-end and mate-pair libraries	Cerqueira et al., 2017
MGH58	7	5425160	3379	3840470	3840470	1296884	1	2	Illumina paired-end and mate-pair libraries	Cerqueira et al., 2017
MGH59	15	5677799	1686	4791720	4791720	542828	1	2	Illumina paired-end and mate-pair libraries	Cerqueira et al., 2017
MGH6	6	4999257	1644	3376794	3376794	505107	1	3	Illumina paired-end and mate-pair libraries	Cerqueira et al., 2017
MGH60	12	5513012	1162	2992073	2992073	250594	1	5	Illumina paired-end and mate-pair libraries	Cerqueira et al., 2017
MGH61	13	5323323	1405	3045460	3045460	334869	1	5	Illumina paired-end and mate-pair libraries	Cerqueira et al., 2017
MGH62	4	5299010	37994	4119649	4119649	743317	1	2	Illumina paired-end and mate-pair libraries	Cerqueira et al., 2017
MGH63	155	5753353	1022	371052	126164	22967	15	55	Illumina paired-end and mate-pair libraries	Cerqueira et al., 2017
MGH64	4	5407649	1589	5120217	5120217	5120217	1	1	Illumina paired-end and mate-pair libraries	Cerqueira et al., 2017
MGH65	12	5884979	1419	3073865	3073865	303752	1	4	Illumina paired-end and mate-pair libraries	Cerqueira et al., 2017
MGH66	6	5053621	225355	1854360	875410	546821	2	5	Illumina paired-end and mate-pair libraries	Cerqueira et al., 2017
MGH67	32	5699116	1020	1212586	842245	117543	3	10	Illumina paired-end and mate-pair libraries	Cerqueira et al., 2017
MGH68	5	5521224	38594	3513863	3513863	596306	1	3	Illumina paired-end and mate-pair libraries	Cerqueira et al., 2017
MGH69	11	5776546	1059	3839600	3839600	1522444	1	2	Illumina paired-end and mate-pair libraries	Cerqueira et al., 2017
MGH7	4	5305481	2511	4880473	4880473	4880473	1	1	ONT + Illumina paired-end and mate-pair libraries	Illumina published in Cerqueira et al., 2017; ONT data generated for this study
MGH7	4	5305481	2511	4880473	4880473	4880473	1	1	ONT + Illumina paired-end and mate-pair libraries	Illumina published in Cerqueira et al., 2017; ONT data generated for this study
MGH70	11	5691956	7874	3070665	3070665	210569	1	5	Illumina paired-end and mate-pair libraries	Cerqueira et al., 2017
MGH71	14	5630033	2992	2908196	2908196	194918	1	4	Illumina paired-end and mate-pair libraries	Cerqueira et al., 2017
MGH72	11	5508939	1084	3230809	3230809	508310	1	3	Illumina paired-end and mate-pair libraries	Cerqueira et al., 2017
MGH73	6	5505715	46557	3279219	3279219	539442	1	3	Illumina paired-end and mate-pair libraries	Cerqueira et al., 2017
MGH74	16	5588955	1159	4227848	4227848	160591	1	4	Illumina paired-end and mate-pair libraries	Cerqueira et al., 2017
MGH75	154	5757699	1011	300564	109517	24503	17	58	Illumina paired-end and mate-pair libraries	Cerqueira et al., 2017
MGH76	16	5960376	1331	1902273	1088681	540119	2	6	Illumina paired-end and mate-pair libraries	Cerqueira et al., 2017
MGH77	8	5309279	1846	3031633	3031633	360014	1	5	Illumina paired-end and mate-pair libraries	Cerqueira et al., 2017
MGH78	2	5311507	837503	4474004	4474004	837503	1	2	Illumina paired-end and mate-pair libraries	Cerqueira et al., 2017
MGH79	12	5764917	1212	2175794	1687166	519841	2	4	Illumina paired-end and mate-pair libraries	Cerqueira et al., 2017
MGH8	4	4985100	73719	4692186	4692186	4692186	1	1	Illumina paired-end and mate-pair libraries	Cerqueira et al., 2017
MGH80	10	5775155	29791	3206802	3206802	360937	1	4	Illumina paired-end and mate-pair libraries	Cerqueira et al., 2017
MGH81	120	5849368	1092	388272	170875	26352	12	45	Illumina paired-end and mate-pair libraries	Newly sequenced for this study
MGH82	5	5410360	112404	3292921	3292921	371832	1	3	Illumina paired-end and mate-pair libraries	Newly sequenced for this study
MGH83	6	5969148	5657	5343186	5343186	324410	1	2	ONT + Illumina paired-end and mate-pair libraries	Newly sequenced for this study
MGH83	6	5969096	5657	5343134	5343134	324410	1	2	ONT + Illumina paired-end and mate-pair libraries	Newly sequenced for this study
MGH84	5	5524035	1037	5319995	5319995	5319995	1	1	Illumina paired-end and mate-pair libraries	Newly sequenced for this study
MGH85	4	4917507	5373	4720963	4720963	4720963	1	1	Illumina paired-end and mate-pair libraries	Newly sequenced for this study
MGH86	31	5151937	1023	4979242	4979242	4979242	1	1	Illumina paired-end and mate-pair libraries	Newly sequenced for this study
MGH87	13	6628171	1177	2608520	1678624	924083	2	4	Illumina paired-end and mate-pair libraries	Newly sequenced for this study
MGH88	3	6025529	16983	5857663	5857663	5857663	1	1	Illumina paired-end and mate-pair libraries	Newly sequenced for this study
MGH89	7	5462074	1633	4258389	4258389	748667	1	2	Illumina paired-end and mate-pair libraries	Newly sequenced for this study
MGH9	5	4926819	1193	4705032	4705032	4705032	1	1	Illumina paired-end and mate-pair libraries	Cerqueira et al., 2017
MGH90	8	5535215	1131	5152205	5152205	5152205	1	1	Illumina paired-end and mate-pair libraries	Newly sequenced for this study
MGH91	13	5724061	1467	4700870	4700870	492460	1	2	Illumina paired-end and mate-pair libraries	Newly sequenced for this study
MGH92	12	5642554	7086	2086681	847045	277666	2	7	Illumina paired-end and mate-pair libraries	Newly sequenced for this study
MGH93	12	5774248	2119	3364117	3364117	553511	1	3	Illumina paired-end and mate-pair libraries	Newly sequenced for this study
MGH94	2	5649212	224661	5424551	5424551	5424551	1	1	Illumina paired-end and mate-pair libraries	Newly sequenced for this study
MGH95	11	5732018	1294	3447254	3447254	356918	1	3	Illumina paired-end and mate-pair libraries	Newly sequenced for this study
MGH96	4	5516532	2792	5302576	5302576	5302576	1	1	Illumina paired-end and mate-pair libraries	Newly sequenced for this study
MGH97	10	5511560	46760	3705882	3705882	253028	1	4	Illumina paired-end and mate-pair libraries	Newly sequenced for this study
MGH98	21	5310466	1317	1649087	1092924	498001	2	5	Illumina paired-end and mate-pair libraries	Newly sequenced for this study
MGH99	10	5182566	2277	2637604	2637604	358721	1	5	Illumina paired-end and mate-pair libraries	Newly sequenced for this study
UCI1	7	5748995	9389	3275666	3275666	2045851	1	2	Illumina paired-end and mate-pair libraries	Cerqueira et al., 2017
UCI10	1	5380775	5380775	5380775	5380775	5380775	1	1	Illumina paired-end and mate-pair libraries	Cerqueira et al., 2017
UCI101	2	4683023	4744	4678279	4678279	4678279	1	1	Illumina paired-end and mate-pair libraries	Newly sequenced for this study
UCI102	5	5058259	20637	4771937	4771937	4771937	1	1	Illumina paired-end and mate-pair libraries	Newly sequenced for this study
UCI103	16	5625272	1157	4022560	4022560	1226491	1	2	Illumina paired-end and mate-pair libraries	Newly sequenced for this study
UCI104	46	5435977	1080	2152045	1609799	140307	2	4	Illumina paired-end and mate-pair libraries	Newly sequenced for this study
UCI105	28	5928359	1143	5425558	5425558	5425558	1	1	Illumina paired-end and mate-pair libraries	Newly sequenced for this study
UCI106	9	5623603	1548	4681388	4681388	607701	1	2	Illumina paired-end and mate-pair libraries	Newly sequenced for this study
UCI107	19	5547662	1034	5232636	5232636	5232636	1	1	Illumina paired-end and mate-pair libraries	Newly sequenced for this study
UCI108	5	5653102	1297	3521148	3521148	1925462	1	2	Illumina paired-end and mate-pair libraries	Newly sequenced for this study
UCI109	18	5872708	1100	3705358	3705358	1806058	1	2	Illumina paired-end and mate-pair libraries	Newly sequenced for this study
UCI11	3	4914868	4147	3729666	3729666	1181055	1	2	Illumina paired-end and mate-pair libraries	Cerqueira et al., 2017
UCI110	6	5626979	1309	5259103	5259103	5259103	1	1	Illumina paired-end and mate-pair libraries	Newly sequenced for this study
UCI111	12	5593080	1108	5322457	5322457	5322457	1	1	Illumina paired-end and mate-pair libraries	Newly sequenced for this study
UCI112	19	5832408	1068	5500940	5500940	5500940	1	1	Illumina paired-end and mate-pair libraries	Newly sequenced for this study
UCI113	12	5611621	1840	4084612	4084612	1328143	1	2	Illumina paired-end and mate-pair libraries	Newly sequenced for this study
UCI114	9	5667623	1146	5260810	5260810	5260810	1	1	Illumina paired-end and mate-pair libraries	Newly sequenced for this study
UCI115	14	5664270	1116	5164793	5164793	5164793	1	1	Illumina paired-end and mate-pair libraries	Newly sequenced for this study
UCI116	9	5654547	1147	5211968	5211968	5211968	1	1	Illumina paired-end and mate-pair libraries	Newly sequenced for this study
UCI117	6	5314390	1117	5224223	5224223	5224223	1	1	Illumina paired-end and mate-pair libraries	Newly sequenced for this study
UCI117	10	5307257	556	5204556	5204556	5204556	1	1	ONT + Illumina paired-end and mate-pair libraries	Newly sequenced for this study
UCI118	3	5587269	1211	5351180	5351180	5351180	1	1	Illumina paired-end and mate-pair libraries	Newly sequenced for this study
UCI119	11	5471311	1250	5410235	5410235	5410235	1	1	Illumina paired-end and mate-pair libraries	Newly sequenced for this study
UCI12	21	5210751	1603	2922919	2922919	1922246	1	2	Illumina paired-end and mate-pair libraries	Cerqueira et al., 2017
UCI120	4	5249099	1330	5228729	5228729	5228729	1	1	Illumina paired-end and mate-pair libraries	Newly sequenced for this study
UCI121	56	5970329	1034	1353923	658152	113773	3	12	Illumina paired-end and mate-pair libraries	Newly sequenced for this study
UCI121	53	5511266	553	1234816	940031	199373	3	9	ONT + Illumina paired-end and mate-pair libraries	Newly sequenced for this study
UCI122	6	5113386	1293	2848588	2848588	2219780	1	2	Illumina paired-end and mate-pair libraries	Newly sequenced for this study
UCI123	12	5622211	1083	4733936	4733936	631156	1	2	Illumina paired-end and mate-pair libraries	Newly sequenced for this study
UCI124	7	5727906	4816	3423954	3423954	255749	1	3	Illumina paired-end and mate-pair libraries	Newly sequenced for this study
UCI125	13	5482306	1026	5224113	5224113	5224113	1	1	Illumina paired-end and mate-pair libraries	Newly sequenced for this study
UCI126	12	5313616	1165	3004786	3004786	219846	1	5	Illumina paired-end and mate-pair libraries	Newly sequenced for this study
UCI127	1	4567769	4567769	4567769	4567769	4567769	1	1	Illumina paired-end and mate-pair libraries	Newly sequenced for this study
UCI128	287	5352886	1009	186127	56937	8337	28	116	Illumina paired-end and mate-pair libraries	Newly sequenced for this study
UCI13	4	5324281	11189	2935089	2935089	2299372	1	2	Illumina paired-end and mate-pair libraries	Cerqueira et al., 2017
UCI130	6	5584000	2303	5146849	5146849	5146849	1	1	Illumina paired-end and mate-pair libraries	Newly sequenced for this study
UCI131	3	4751140	54417	4568226	4568226	4568226	1	1	Illumina paired-end and mate-pair libraries	Newly sequenced for this study
UCI132	9	5067990	1264	4319761	4319761	279241	1	2	Illumina paired-end and mate-pair libraries	Newly sequenced for this study
UCI133	14	5863560	1234	2983493	2983493	177606	1	6	Illumina paired-end and mate-pair libraries	Newly sequenced for this study
UCI134	5	5247819	1302	2717207	2717207	1183644	1	3	Illumina paired-end and mate-pair libraries	Newly sequenced for this study
UCI135	6	5437390	7141	2490676	2445946	2445946	2	2	Illumina paired-end and mate-pair libraries	Newly sequenced for this study
UCI136	8	4708282	1083	4349993	4349993	4349993	1	1	Illumina paired-end and mate-pair libraries	Newly sequenced for this study
UCI137	10	5771333	1262	3281921	3281921	2098284	1	2	Illumina paired-end and mate-pair libraries	Newly sequenced for this study
UCI138	3	5344071	1379	2757363	2757363	2585329	1	2	Illumina paired-end and mate-pair libraries	Newly sequenced for this study
UCI139	11	5999864	1256	3883493	3883493	400301	1	3	Illumina paired-end and mate-pair libraries	Newly sequenced for this study
UCI14	10	5539312	1014	5263477	5263477	5263477	1	1	Illumina paired-end and mate-pair libraries	Cerqueira et al., 2017
UCI140	11	5570439	1037	4111454	4111454	1239264	1	2	Illumina paired-end and mate-pair libraries	Newly sequenced for this study
UCI141	26	5809663	1017	2656055	909674	160415	2	6	Illumina paired-end and mate-pair libraries	Newly sequenced for this study
UCI142	5	5171421	1195	4085295	4085295	913811	1	2	Illumina paired-end and mate-pair libraries	Newly sequenced for this study
UCI143	17	5264448	1048	2900564	2900564	324088	1	5	Illumina paired-end and mate-pair libraries	Newly sequenced for this study
UCI144	13	5410459	1175	5367091	5367091	5367091	1	1	Illumina paired-end and mate-pair libraries	Newly sequenced for this study
UCI145	11	5484743	5237	2485258	931370	432870	2	5	Illumina paired-end and mate-pair libraries	Newly sequenced for this study
UCI146	18	6294457	1109	5918938	5918938	5918938	1	1	Illumina paired-end and mate-pair libraries	Newly sequenced for this study
UCI147	7	4925292	1140	2486456	2486456	2301778	1	2	Illumina paired-end and mate-pair libraries	Newly sequenced for this study
UCI148	4	5042869	1365	4886704	4886704	4886704	1	1	Illumina paired-end and mate-pair libraries	Newly sequenced for this study
UCI149	11	5554174	1102	1900644	1719656	549344	2	4	Illumina paired-end and mate-pair libraries	Newly sequenced for this study
UCI15	6	5443807	1248	5287356	5287356	5287356	1	1	Illumina paired-end and mate-pair libraries	Cerqueira et al., 2017
UCI150	9	5497534	1016	5275599	5275599	5275599	1	1	Illumina paired-end and mate-pair libraries	Newly sequenced for this study
UCI151	14	5955289	1429	2839311	2098165	511128	2	3	Illumina paired-end and mate-pair libraries	Newly sequenced for this study
UCI152	4	5623098	1130	3902037	3902037	1631820	1	2	Illumina paired-end and mate-pair libraries	Newly sequenced for this study
UCI153	10	5588718	1350	3515666	3515666	1760749	1	2	Illumina paired-end and mate-pair libraries	Newly sequenced for this study
UCI154	11	5554335	1080	3243266	3243266	463257	1	4	Illumina paired-end and mate-pair libraries	Newly sequenced for this study
UCI156	1	5200571	5200571	5200571	5200571	5200571	1	1	Illumina paired-end and mate-pair libraries	Newly sequenced for this study
UCI157	5	5376683	1110	5371259	5371259	5371259	1	1	Illumina paired-end and mate-pair libraries	Newly sequenced for this study
UCI158	10	5726148	1090	3740484	3740484	1865402	1	2	Illumina paired-end and mate-pair libraries	Newly sequenced for this study
UCI159	9	5334370	1254	5029573	5029573	5029573	1	1	Illumina paired-end and mate-pair libraries	Newly sequenced for this study
UCI16	4	5331287	9293	3814184	3814184	1105300	1	2	Illumina paired-end and mate-pair libraries	Cerqueira et al., 2017
UCI160	9	5264805	1061	3240182	3240182	428739	1	3	Illumina paired-end and mate-pair libraries	Newly sequenced for this study
UCI161	1	4802225	4802225	4802225	4802225	4802225	1	1	Illumina paired-end and mate-pair libraries	Newly sequenced for this study
UCI162	8	5025757	1024	4617388	4617388	4617388	1	1	Illumina paired-end and mate-pair libraries	Newly sequenced for this study
UCI163	14	5872549	1153	3949107	3949107	318944	1	4	Illumina paired-end and mate-pair libraries	Newly sequenced for this study
UCI164	6	5833523	1102	2705534	2681149	2681149	2	2	Illumina paired-end and mate-pair libraries	Newly sequenced for this study
UCI165	4	5318427	8917	5133610	5133610	5133610	1	1	Illumina paired-end and mate-pair libraries	Newly sequenced for this study
UCI166	11	5207085	1353	3755875	3755875	1218494	1	2	Illumina paired-end and mate-pair libraries	Newly sequenced for this study
UCI167	8	5278651	1759	5000240	5000240	5000240	1	1	Illumina paired-end and mate-pair libraries	Newly sequenced for this study
UCI168	8	5272796	1370	4529014	4529014	716533	1	2	Illumina paired-end and mate-pair libraries	Newly sequenced for this study
UCI169	10	4767568	1028	4624561	4624561	4624561	1	1	Illumina paired-end and mate-pair libraries	Newly sequenced for this study
UCI17	4	5733582	1016	3949705	3949705	1485570	1	2	Illumina paired-end and mate-pair libraries	Cerqueira et al., 2017
UCI170	3	4926454	2986	4888034	4888034	4888034	1	1	Illumina paired-end and mate-pair libraries	Newly sequenced for this study
UCI171	13	5752734	7225	3416280	3416280	828159	1	3	Illumina paired-end and mate-pair libraries	Newly sequenced for this study
UCI172	9	5528881	1016	4687827	4687827	539356	1	2	Illumina paired-end and mate-pair libraries	Newly sequenced for this study
UCI173	1	4711996	4711996	4711996	4711996	4711996	1	1	Illumina paired-end and mate-pair libraries	Newly sequenced for this study
UCI174	10	4576232	1246	4544335	4544335	4544335	1	1	Illumina paired-end and mate-pair libraries	Newly sequenced for this study
UCI175	2	4877549	2109	4875440	4875440	4875440	1	1	Illumina paired-end and mate-pair libraries	Newly sequenced for this study
UCI177	9	5739997	1355	2902078	2902078	375393	1	4	Illumina paired-end and mate-pair libraries	Newly sequenced for this study
UCI179	3	5340899	1853	5333355	5333355	5333355	1	1	Illumina paired-end and mate-pair libraries	Newly sequenced for this study
UCI18	9	6035862	3233	3320953	3320953	378694	1	4	Illumina paired-end and mate-pair libraries	Cerqueira et al., 2017
UCI180	2	5348811	9297	5339514	5339514	5339514	1	1	Illumina paired-end and mate-pair libraries	Newly sequenced for this study
UCI181	7	5565440	3681	5226706	5226706	5226706	1	1	Illumina paired-end and mate-pair libraries	Newly sequenced for this study
UCI182	11	5512337	1292	4156697	4156697	974862	1	2	Illumina paired-end and mate-pair libraries	Newly sequenced for this study
UCI183	8	5521794	2311	3605852	3605852	1546279	1	2	Illumina paired-end and mate-pair libraries	Newly sequenced for this study
UCI184	8	5443415	1088	4945863	4945863	4945863	1	1	Illumina paired-end and mate-pair libraries	Newly sequenced for this study
UCI185	7	5839206	2332	5400680	5400680	5400680	1	1	Illumina paired-end and mate-pair libraries	Newly sequenced for this study
UCI186	3	5416124	5153	5258442	5258442	5258442	1	1	Illumina paired-end and mate-pair libraries	Newly sequenced for this study
UCI187	6	5634522	6208	5348708	5348708	5348708	1	1	Illumina paired-end and mate-pair libraries	Newly sequenced for this study
UCI188	6	5536572	1132	2879324	2879324	2429772	1	2	Illumina paired-end and mate-pair libraries	Newly sequenced for this study
UCI189	21	6087080	1593	4686620	4686620	260422	1	3	Illumina paired-end and mate-pair libraries	Newly sequenced for this study
UCI19	3	5426764	135821	4059945	4059945	1230998	1	2	Illumina paired-end and mate-pair libraries	Cerqueira et al., 2017
UCI190	1	5286534	5286534	5286534	5286534	5286534	1	1	Illumina paired-end and mate-pair libraries	Newly sequenced for this study
UCI191	22	5773563	1034	5230931	5230931	5230931	1	1	Illumina paired-end and mate-pair libraries	Newly sequenced for this study
UCI193	18	5002792	1104	4622126	4622126	4622126	1	1	Illumina paired-end and mate-pair libraries	Newly sequenced for this study
UCI2	7	5346499	1334	4672143	4672143	492012	1	2	Illumina paired-end and mate-pair libraries	Cerqueira et al., 2017
UCI20	11	5536625	1558	3266215	3266215	524606	1	4	Illumina paired-end and mate-pair libraries	Cerqueira et al., 2017
UCI21	4	5322430	6295	5226660	5226660	5226660	1	1	Illumina paired-end and mate-pair libraries	Cerqueira et al., 2017
UCI22	11	5660076	1409	4113624	4113624	327744	1	3	Illumina paired-end and mate-pair libraries	Cerqueira et al., 2017
UCI23	5	4964138	1045	4805714	4805714	4805714	1	1	Illumina paired-end and mate-pair libraries	Cerqueira et al., 2017
UCI24	1	4773801	4773801	4773801	4773801	4773801	1	1	Illumina paired-end and mate-pair libraries	Cerqueira et al., 2017
UCI25	4	5542027	179318	3313584	3313584	668750	1	3	Illumina paired-end and mate-pair libraries	Cerqueira et al., 2017
UCI26	2	5352253	2065382	3286871	3286871	2065382	1	2	Illumina paired-end and mate-pair libraries	Cerqueira et al., 2017
UCI27	2	5408999	9281	5399718	5399718	5399718	1	1	Illumina paired-end and mate-pair libraries	Cerqueira et al., 2017
UCI28	3	5407983	9281	5309442	5309442	5309442	1	1	Illumina paired-end and mate-pair libraries	Cerqueira et al., 2017
UCI29	12	4958781	1383	2703531	2703531	228928	1	5	Illumina paired-end and mate-pair libraries	Cerqueira et al., 2017
UCI3	5	4973806	1635	4812888	4812888	4812888	1	1	Illumina paired-end and mate-pair libraries	Cerqueira et al., 2017
UCI30	9	4688814	1796	2020189	1740275	133140	2	4	Illumina paired-end and mate-pair libraries	Cerqueira et al., 2017
UCI31	2	5269965	288866	4981099	4981099	4981099	1	1	Illumina paired-end and mate-pair libraries	Cerqueira et al., 2017
UCI32	4	4947895	87153	3384993	3384993	1295238	1	2	Illumina paired-end and mate-pair libraries	Cerqueira et al., 2017
UCI33	17	5805349	1138	5378450	5378450	5378450	1	1	Illumina paired-end and mate-pair libraries	Cerqueira et al., 2017
UCI34	7	5608827	1183	3232403	3232403	2034070	1	2	Illumina paired-end and mate-pair libraries	Cerqueira et al., 2017
UCI35	7	4589093	1292	2494817	2494817	744904	1	3	Illumina paired-end and mate-pair libraries	Cerqueira et al., 2017
UCI36	11	4756229	1488	1519809	1156407	319013	2	5	Illumina paired-end and mate-pair libraries	Cerqueira et al., 2017
UCI37	16	5769212	4134	4888367	4888367	541384	1	2	Illumina paired-end and mate-pair libraries	Cerqueira et al., 2017
UCI38	11	5764416	1662	2707466	1852647	734655	2	3	Illumina paired-end and mate-pair libraries	Cerqueira et al., 2017
UCI39	2	4806374	80317	4726057	4726057	4726057	1	1	Illumina paired-end and mate-pair libraries	Cerqueira et al., 2017
UCI4	3	5549205	193175	4822366	4822366	533664	1	2	Illumina paired-end and mate-pair libraries	Cerqueira et al., 2017
UCI41	7	5740955	1201	5505970	5505970	5505970	1	1	Illumina paired-end and mate-pair libraries	Cerqueira et al., 2017
UCI42	4	5491268	233536	4372787	4372787	646291	1	2	Illumina paired-end and mate-pair libraries	Cerqueira et al., 2017
UCI43	8	5848773	5856	5568539	5568539	5568539	1	1	Illumina paired-end and mate-pair libraries	Cerqueira et al., 2017
UCI44	14	5839394	1843	2868477	2525807	2525807	2	2	Illumina paired-end and mate-pair libraries	Cerqueira et al., 2017
UCI45	4	5361838	1271	5323067	5323067	5323067	1	1	Illumina paired-end and mate-pair libraries	Cerqueira et al., 2017
UCI46	8	5349573	1248	3371162	3371162	416163	1	4	Illumina paired-end and mate-pair libraries	Cerqueira et al., 2017
UCI47	4	5266348	1248	5251553	5251553	5251553	1	1	Illumina paired-end and mate-pair libraries	Cerqueira et al., 2017
UCI48	5	5267597	1248	4510681	4510681	741924	1	2	Illumina paired-end and mate-pair libraries	Cerqueira et al., 2017
UCI49	6	5014370	2397	3792859	3792859	1009148	1	2	Illumina paired-end and mate-pair libraries	Cerqueira et al., 2017
UCI5	3	5063382	2022	5058252	5058252	5058252	1	1	Illumina paired-end and mate-pair libraries	Cerqueira et al., 2017
UCI50	8	4859223	1309	2476796	2476796	299289	1	5	Illumina paired-end and mate-pair libraries	Cerqueira et al., 2017
UCI51	16	5313838	1385	1088054	836007	517166	3	6	Illumina paired-end and mate-pair libraries	Cerqueira et al., 2017
UCI53	13	4938441	1875	2520205	2520205	225910	1	5	Illumina paired-end and mate-pair libraries	Cerqueira et al., 2017
UCI55	11	5758538	2146	5462987	5462987	5462987	1	1	Illumina paired-end and mate-pair libraries	Cerqueira et al., 2017
UCI56	4	5386058	40972	5045438	5045438	5045438	1	1	Illumina paired-end and mate-pair libraries	Cerqueira et al., 2017
UCI57	8	5094594	1033	4668003	4668003	4668003	1	1	Illumina paired-end and mate-pair libraries	Cerqueira et al., 2017
UCI58	12	5129989	1126	2592594	2592594	645735	1	4	Illumina paired-end and mate-pair libraries	Cerqueira et al., 2017
UCI59	7	5439853	2853	4687914	4687914	416201	1	2	Illumina paired-end and mate-pair libraries	Cerqueira et al., 2017
UCI6	3	5476838	215200	4708455	4708455	553183	1	2	Illumina paired-end and mate-pair libraries	Cerqueira et al., 2017
UCI60	53	5155975	1440	328590	177419	44707	11	33	Illumina paired-end and mate-pair libraries	Cerqueira et al., 2017
UCI61	15	5637138	1053	1348420	727728	250654	3	7	Illumina paired-end and mate-pair libraries	Cerqueira et al., 2017
UCI62	9	5427428	2444	3406211	3406211	372537	1	3	Illumina paired-end and mate-pair libraries	Cerqueira et al., 2017
UCI63	12	5583254	1843	5035932	5035932	5035932	1	1	Illumina paired-end and mate-pair libraries	Cerqueira et al., 2017
UCI64	164	5417553	1010	468400	108150	20387	15	52	Illumina paired-end and mate-pair libraries	Cerqueira et al., 2017
UCI65	12	5554292	1086	3268328	3268328	1833231	1	2	Illumina paired-end and mate-pair libraries	Cerqueira et al., 2017
UCI66	13	5259900	19507	2830801	2830801	184041	1	5	Illumina paired-end and mate-pair libraries	Cerqueira et al., 2017
UCI67	12	5745637	1792	3282568	3282568	1943636	1	2	Illumina paired-end and mate-pair libraries	Cerqueira et al., 2017
UCI68	11	5422293	6647	3803570	3803570	237303	1	4	Illumina paired-end and mate-pair libraries	Cerqueira et al., 2017
UCI69	11	5794116	1248	4011442	4011442	366705	1	3	Illumina paired-end and mate-pair libraries	Newly sequenced for this study
UCI7	6	5495342	1436	4548409	4548409	822887	1	2	Illumina paired-end and mate-pair libraries	Cerqueira et al., 2017
UCI70	7	5374690	3428	1910554	1539387	377741	2	4	Illumina paired-end and mate-pair libraries	Newly sequenced for this study
UCI75	14	5719424	5583	3337552	3337552	150437	1	5	Illumina paired-end and mate-pair libraries	Newly sequenced for this study
UCI76	4	5582596	111560	4552126	4552126	630782	1	2	Illumina paired-end and mate-pair libraries	Newly sequenced for this study
UCI8	10	5386184	2860	3046987	3046987	506416	1	4	Illumina paired-end and mate-pair libraries	Cerqueira et al., 2017
UCI81	9	5791498	2096	4875671	4875671	494701	1	2	Illumina paired-end and mate-pair libraries	Newly sequenced for this study
UCI82	4	5504759	145693	3251387	3251387	496504	1	3	Illumina paired-end and mate-pair libraries	Newly sequenced for this study
UCI85	6	4657714	3667	3414162	3414162	1021503	1	2	Illumina paired-end and mate-pair libraries	Newly sequenced for this study
UCI86	7	4683115	3479	2463369	2463369	568767	1	4	Illumina paired-end and mate-pair libraries	Newly sequenced for this study
UCI87	12	5133128	1308	2985225	2985225	194617	1	5	Illumina paired-end and mate-pair libraries	Newly sequenced for this study
UCI88	1	5187497	5187497	5187497	5187497	5187497	1	1	Illumina paired-end and mate-pair libraries	Newly sequenced for this study
UCI89	6	4980026	41067	2713780	2713780	397310	1	4	Illumina paired-end and mate-pair libraries	Newly sequenced for this study
UCI9	1	4650869	4650869	4650869	4650869	4650869	1	1	Illumina paired-end and mate-pair libraries	Cerqueira et al., 2017
UCI90	3	5197928	1248	5187291	5187291	5187291	1	1	Illumina paired-end and mate-pair libraries	Newly sequenced for this study
UCI91	7	5955581	5592	3516431	3516431	2065009	1	2	Illumina paired-end and mate-pair libraries	Newly sequenced for this study
UCI92	13	5560967	1419	3023119	3023119	220668	1	6	Illumina paired-end and mate-pair libraries	Newly sequenced for this study
UCI93	16	5598904	2197	3828760	3828760	120269	1	6	Illumina paired-end and mate-pair libraries	Newly sequenced for this study
UCI94	14	5569476	1200	3186790	3186790	250392	1	4	Illumina paired-end and mate-pair libraries	Newly sequenced for this study
UCI95	10	5761055	1188	4543033	4543033	824962	1	2	Illumina paired-end and mate-pair libraries	Newly sequenced for this study
UCI96	3	5467031	198168	4432030	4432030	836833	1	2	Illumina paired-end and mate-pair libraries	Newly sequenced for this study
UCI97	5	5056241	39900	3547674	3547674	1293528	1	2	Illumina paired-end and mate-pair libraries	Newly sequenced for this study
UCI98	85	5028309	1094	459638	99688	32245	14	45	Illumina paired-end and mate-pair libraries	Newly sequenced for this study

## Sheet: Table S3
Table S3: Accessions for Illumina-ONT hybrid assemblies
Assembly name	Species	Biosample Identifier	GenBank Assembly Accession
MGH3	Enterobacter hormaechei	SAMN02138543	GCA_018075145.1; GCA_000534755.1
MGH7	Enterobacter hormaechei	SAMN02138547	GCA_018075005.1; GCA_000534675.1
MGH14	Enterobacter hormaechei	SAMN02138554	GCA_018074945.1; GCA_000474785.1
MGH39	Klebsiella pneumoniae	SAMN02138579	GCA_018075085.1; GCA_000567725.1
BWH37	Enterobacter hormaechei	SAMN02138600	GCA_018075245.1; GCA_000534495.1
BIDMC19A	Escherichia coli	SAMN02138646	GCA_000522185.2
BIDMC82	Escherichia coli	SAMN02581401	GCA_000633675.2
MGH103	Citrobacter freundii complex (species A)	SAMN03280163	GCA_001034475.3
MGH105	Citrobacter portucalensis	SAMN03280165	GCA_001037485.3
BIDMC108	Citrobacter portucalensis	SAMN03280170	GCA_001037585.2
BIDMC94	Enterobacter hormaechei	SAMN03280189	GCA_001037815.2
MGH83	Klebsiella pneumoniae	SAMN03280386	GCA_001185665.3
BIDMC115	Escherichia coli	SAMN04521847	GCA_002152995.2
UCI117	Klebsiella pneumoniae	SAMN04521867	GCA_002153315.2
UCI121	Escherichia coli	SAMN04521871	GCA_002152275.2
MGH281c	Citrobacter portucalensis	SAMN08148334	GCA_014337315.1
MGH281	Citrobacter portucalensis	SAMN08148335	GCA_014337335.1
MGH283	Citrobacter portucalensis	SAMN08148336	GCA_014337295.1
MGH279	Citrobacter portucalensis	SAMN08148341	GCA_014337275.1

## Sheet: Table S4
Table S4: Disruptions in OmpF/OmpK35 porin gene
Isolate ID	Closest reference sequence for porin	Predicted Porin Status	Scaffold in which porin was identified	Alignment length divided by reference length	Start coordinate of reference aligned to scaffold	Stop coordinate of reference aligned to scaffold	Number of nucleotides of reference aligned to scaffold	% of reference aligned to scaffold	Start coordinate of gene call for porin in scaffold	Stop coordinate of gene call for porin in scaffold	Length of gene call for porin	% of reference covered by gene call	Name of IS element found to potentially affect porin	IS element start relative to porin	IS element stop relative to porin	Number of codons affected by frameshift	Mutations in porin amino acid sequence
MGH151	OmpF	Intact	scaffold00001	1.01928	1	1089	1076	0.988062	825486	826595	1110	1.01928	-	-	-	0
MGH141	OmpF	Intact	scaffold00002	0.988981	1089	1	1089	1	890336	891412	1077	0.988981	-	-	-	0
MGH142	OmpF	Intact	scaffold00001	0.988981	1089	1	1089	1	801580	802656	1077	0.988981	-	-	-	0
MGH145	OmpF	Disrupted by ISEcl1	scaffold00002	2.24059	1089	1	1111	1.0202	804959	805504	546	0.501377	ISEcl1	1841	506	0
MGH146	OmpF	Intact	scaffold00001	1	1089	1	1089	1	821048	822136	1089	1	-	-	-	0
MGH152	OmpF	Intact	scaffold00001	0.988981	1089	1	1089	1	3530013	3531089	1077	0.988981	-	-	-	0	Q277E,I295L,A302G,V305I
MGH195	OmpF	Less than 90% of reference called	scaffold00001	0.988062	1089	1	1089	1	718579	718812	234	0.214876	-	-	-	0	Q277E,I295L,A302G,V305I
MGH196	OmpF	Intact	scaffold00002	0.988981	1089	1	1089	1	790703	791779	1077	0.988981	-	-	-	0
MGH213	OmpF	Frame shift	scaffold00001	0.988062	1089	1	1089	1	840883	841914	1032	0.947658	-	-	-	0
MGH214	OmpF	Intact	scaffold00001	0.988981	1089	1	1089	1	824676	825752	1077	0.988981	-	-	-	0
MGH56	OmpF	Frame shift	scaffold00001	0.988062	1089	1	1089	1	836148	837179	1032	0.947658	-	-	-	0
MGH279	OmpF	Intact	scaffold1.1	1	1	1089	1089	1	3378267	3379355	1089	1	-	-	-	0
MGH281	OmpF	Intact	scaffold1.1	1	1	1089	1089	1	3378245	3379333	1089	1	-	-	-	0
MGH281c	OmpF	Intact	scaffold1.1	1	1	1089	1089	1	3378236	3379324	1089	1	-	-	-	0
MGH282	OmpF	Intact	scaffold00001	0.988981	1089	1	1089	1	817394	818470	1077	0.988981	-	-	-	0
MGH283	OmpF	Intact	scaffold1.1	1	1	1089	1089	1	3649754	3650842	1089	1	-	-	-	0
UCI31	OmpF	Intact	scaffold00001	1	1089	1	1089	1	1468416	1469504	1089	1	-	-	-	0
UCI32	OmpF	Intact	scaffold00001	0.986226	1089	1	1089	1	1513108	1514181	1074	0.986226	-	-	-	0
UCI151	OmpF	Less than 90% of reference called	scaffold00002	0.977043	1089	1	1089	1	1048399	1049082	684	0.628099	-	-	-	0
UCI152	OmpF	Intact	scaffold00001	0.988981	1089	1	1089	1	816511	817587	1077	0.988981	-	-	-	0
UCI141	OmpF	Intact	scaffold00003	0.988981	1	1089	1089	1	228136	229212	1077	0.988981	-	-	-	0
UCI142	OmpF	Intact	scaffold00002	0.988981	1089	1	1089	1	764382	765458	1077	0.988981	-	-	-	0
UCI127	OmpF	Intact	scaffold00001	1.02755	1089	1	1073	0.985308	1465935	1467053	1119	1.02755	-	-	-	0
BIDMC107	OmpF	Intact	scaffold00001	0.988981	1	1089	1089	1	672299	673375	1077	0.988981	-	-	-	0
BIDMC108	OmpF	Intact	scaffold00002	0.988981	1	1089	1089	1	122	1198	1077	0.988981	-	-	-	0
MGH100	OmpF	Intact	scaffold00001	0.988981	1	1089	1089	1	1778277	1779353	1077	0.988981	-	-	-	0	Q277E,I295L,A302G,V305I
MGH103	OmpF	Intact	scaffold1.1	1	1	1089	1089	1	3138321	3139409	1089	1	-	-	-	0
MGH104	OmpF	Intact	scaffold00001	0.988981	1089	1	1089	1	3280947	3282023	1077	0.988981	-	-	-	0
MGH105	OmpF	Intact	scaffold1.1	1	1	1089	1089	1	3342728	3343816	1089	1	-	-	-	0
MGH106	OmpF	Intact	scaffold00001	0.986226	1	1089	1089	1	2824511	2825584	1074	0.986226	-	-	-	0
MGH109	OmpF	Less than 90% of reference called	scaffold00001	0.988981	1	1089	1089	1	2389174	2389650	477	0.438017	-	-	-	0
MGH110	OmpF	Intact	scaffold00001	0.988981	1	1089	1089	1	1955275	1956351	1077	0.988981	-	-	-	0
MGH99	OmpF	Intact	scaffold00001	1	1	1089	1089	1	1865327	1866415	1089	1	-	-	-	0
MGH55	OmpF	Disrupted by uncatalogued IS element	scaffold00001	2.15886	1	1089	791	0.726354	4361579	4361839	261	0.239669	-	-	-	0
MGH61	OmpK35	Intact	scaffold00001	1	1080	1	1080	1	172641	173720	1080	1	-	-	-	0
MGH62	OmpK35	Intact	scaffold00001	1	1080	1	1080	1	743285	744364	1080	1	-	-	-	0
MGH77	OmpK35	Intact	scaffold00001	1	1080	1	1080	1	776561	777640	1080	1	-	-	-	0
MGH78	OmpK35	Intact	scaffold00001	1	1080	1	1080	1	767630	768709	1080	1	-	-	-	0
MGH174	OmpK35	Intact	scaffold00001	1	1080	1	1080	1	1386045	1387124	1080	1	-	-	-	0
MGH232	OmpK35	Intact	scaffold00001	1	1080	1	1080	1	1496125	1497204	1080	1	-	-	-	0
MGH233	OmpK35	Intact	scaffold00001	1	1080	1	1080	1	3039751	3040830	1080	1	-	-	-	0
MGH234	OmpK35	Intact	scaffold00001	1	1080	1	1080	1	726670	727749	1080	1	-	-	-	0
MGH247	OmpK35	Less than 90% of reference called	scaffold00001	1.00648	1080	1	1080	1	1133286	1133891	606	0.561111	-	-	-	0
UCI15	OmpK35	Intact	scaffold00001	1	1080	1	1080	1	731771	732850	1080	1	-	-	-	0
UCI16	OmpK35	Intact	scaffold00001	1	1080	1	1080	1	726627	727706	1080	1	-	-	-	0
UCI27	OmpK35	Intact	scaffold00001	1	1080	1	1080	1	746601	747680	1080	1	-	-	-	0
UCI28	OmpK35	Intact	scaffold00001	1	1080	1	1080	1	2901709	2902788	1080	1	-	-	-	0
UCI45	OmpK35	Intact	scaffold00001	1	1080	1	1080	1	1129196	1130275	1080	1	-	-	-	0
UCI46	OmpK35	Intact	scaffold00001	1	1080	1	1080	1	1130097	1131176	1080	1	-	-	-	0
UCI47	OmpK35	Intact	scaffold00001	1	1080	1	1080	1	1497005	1498084	1080	1	-	-	-	0
UCI48	OmpK35	Intact	scaffold00001	1	1080	1	1080	1	1501490	1502569	1080	1	-	-	-	0
UCI119	OmpK35	Intact	scaffold00001	1	1080	1	1080	1	1519025	1520104	1080	1	-	-	-	0
UCI120	OmpK35	Intact	scaffold00001	1	1080	1	1080	1	4040265	4041344	1080	1	-	-	-	0
UCI167	OmpK35	Intact	scaffold00001	1	1080	1	1080	1	1522194	1523273	1080	1	-	-	-	0
UCI168	OmpK35	Intact	scaffold00001	1	1080	1	1080	1	1558244	1559323	1080	1	-	-	-	0
UCI179	OmpK35	Intact	scaffold00001	1	1080	1	1080	1	3096256	3097335	1080	1	-	-	-	0
UCI180	OmpK35	Intact	scaffold00001	1	1080	1	1080	1	4525770	4526849	1080	1	-	-	-	0
UCI89	OmpK35	Intact	scaffold00001	1	1080	1	1080	1	713424	714503	1080	1	-	-	-	0
UCI90	OmpK35	Intact	scaffold00001	1	1080	1	1080	1	2982770	2983849	1080	1	-	-	-	0
UCI97	OmpK35	Intact	scaffold00001	1	1080	1	1080	1	1472217	1473296	1080	1	-	-	-	0
UCI98	OmpK35	Intact	scaffold00027	1	1	1080	1080	1	35352	36431	1080	1	-	-	-	0
UCI143	OmpK35	Intact	scaffold00001	1	1080	1	1080	1	764266	765345	1080	1	-	-	-	0
UCI144	OmpK35	Intact	scaffold00001	1	1080	1	1080	1	1765213	1766292	1080	1	-	-	-	0
BIDMC33A	OmpF	Less than 90% of reference called	scaffold00001	0.971534	1089	1	1089	1	1288924	1289808	885	0.812672	-	-	-	0
BIDMC66	OmpF	Less than 90% of reference called	scaffold00001	0.97337	1	1089	1089	1	217198	217713	516	0.473829	-	-	-	0
BIDMC67	OmpF	Intact	scaffold00001	1.01653	1	1089	1089	1	3275000	3276106	1107	1.01653	-	-	-	0
BIDMC8	OmpF	Intact	scaffold00001	0.972452	1089	1	1089	1	710859	711917	1059	0.972452	-	-	-	0
BIDMC120	OmpF	Less than 90% of reference called	scaffold00002	0.97337	1	1089	1089	1	443137	443652	516	0.473829	-	-	-	0
BIDMC121	OmpF	Intact	scaffold00002	1	1	1089	1089	1	73238	74326	1089	1	-	-	-	0
BWH29	OmpF	Intact	scaffold00001	0.972452	1089	1	1089	1	4316243	4317301	1059	0.972452	-	-	-	0
BWH31	OmpF	Intact	scaffold00001	1.01653	1089	1	1089	1	3150289	3151395	1107	1.01653	-	-	-	0
BWH43	OmpF	Intact	scaffold00001	1.01653	1089	1	1089	1	728156	729262	1107	1.01653	-	-	-	0
BIDMC26	OmpF	Intact	scaffold00001	1	1089	1	1089	1	738111	739199	1089	1	-	-	-	0	A218G
BIDMC27	OmpF	Intact	scaffold00001	0.972452	1089	1	1089	1	2506791	2507849	1059	0.972452	-	-	-	0
BIDMC28	OmpF	Intact	scaffold00001	0.972452	1089	1	1089	1	3814263	3815321	1059	0.972452	-	-	-	0
BIDMC29	OmpF	Intact	scaffold00001	1.01653	1	1089	1089	1	2737006	2738112	1107	1.01653	-	-	-	0
BIDMC30	OmpF	Intact	scaffold00001	1	1	1089	1089	1	3347069	3348157	1089	1	-	-	-	0	A218G
BWH27	OmpF	Intact	scaffold00001	0.972452	1	1089	1089	1	3078948	3080006	1059	0.972452	-	-	-	0
BWH37	OmpF	Less than 90% of reference called	scaffold00001	0.97337	1	1089	1089	1	214480	214995	516	0.473829	-	-	-	0
BWH39	OmpF	Intact	scaffold00001	0.972452	1	1089	1089	1	2911126	2912184	1059	0.972452	-	-	-	0
BWH75	OmpF	Intact	scaffold00001	0.972452	1	1089	1089	1	1805233	1806291	1059	0.972452	-	-	-	0
BWH76	OmpF	Intact	scaffold00001	0.972452	1	1089	1089	1	918162	919220	1059	0.972452	-	-	-	0
BWH63	OmpF	Intact	scaffold00001	0.972452	1	1089	1089	1	1728737	1729795	1059	0.972452	-	-	-	0
BWH64	OmpF	Intact	scaffold00001	0.972452	1089	1	1089	1	2136713	2137771	1059	0.972452	-	-	-	0
BWH71	OmpF	IS26 in promoter region	scaffold00001	0.972452	1	1089	1089	1	4696834	4697892	1059	0.972452	IS26	-826	-7	0
MGH1	OmpF	Intact	scaffold00001	0.972452	1	1089	1089	1	1846822	1847880	1059	0.972452	-	-	-	0
MGH10	OmpF	ISKpn26 in promoter region	scaffold00001	0.972452	1	1089	1089	1	213529	214587	1059	0.972452	ISKpn26	-998	-94	0
MGH11	OmpF	Intact	scaffold00001	0.972452	1	1089	1089	1	2926994	2928052	1059	0.972452	-	-	-	0
MGH12	OmpF	Intact	scaffold00001	0.972452	1	1089	1089	1	1452891	1453949	1059	0.972452	-	-	-	0
MGH13	OmpF	Disrupted	scaffold00002	0.831038	170	1089	920	0.844812	7580	8623	1044	0.958678	-	-	-	0
MGH14	OmpF	Intact	scaffold00001	0.972452	1089	1	1089	1	1601707	1602765	1059	0.972452	-	-	-	0
MGH15	OmpF	Intact	scaffold00001	0.972452	1089	1	1089	1	726216	727274	1059	0.972452	-	-	-	0
MGH16	OmpF	Intact	scaffold00001	0.972452	1089	1	1089	1	706307	707365	1059	0.972452	-	-	-	0
MGH2	OmpF	Intact	scaffold00001	0.971534	1	1089	1089	1	3108379	3109464	1086	0.997245	-	-	-	0
MGH22	OmpF	Intact	scaffold00001	1.01653	1089	1	1089	1	731599	732705	1107	1.01653	-	-	-	0
MGH23	OmpF	Intact	scaffold00002	1.01653	1089	1	1089	1	742613	743719	1107	1.01653	-	-	-	0
MGH24	OmpF	Intact	scaffold00001	1.02755	1089	1	1089	1	3064883	3066001	1119	1.02755	-	-	-	0
MGH25	OmpF	Intact	scaffold00001	1.01653	1089	1	1089	1	4451314	4452420	1107	1.01653	-	-	-	0
MGH26	OmpF	Intact	scaffold00001	0.972452	1089	1	1089	1	1831655	1832713	1059	0.972452	-	-	-	0
MGH3	OmpF	Intact	scaffold00002	0.972452	1	1089	1089	1	420080	421138	1059	0.972452	-	-	-	0
MGH33	OmpF	Intact	scaffold00001	0.972452	1089	1	1089	1	1955350	1956408	1059	0.972452	-	-	-	0
MGH34	OmpF	Intact	scaffold00001	0.972452	1089	1	1089	1	3813422	3814480	1059	0.972452	-	-	-	0
MGH37	OmpF	Intact	scaffold00001	1.01653	1089	1	1089	1	675616	676722	1107	1.01653	-	-	-	0
MGH38	OmpF	Intact	scaffold00002	0.972452	1089	1	1089	1	721094	722152	1059	0.972452	-	-	-	0
MGH4	OmpF	Less than 90% of reference called	scaffold00001	0.977043	1	1089	1089	1	1776958	1777266	309	0.283747	-	-	-	0
MGH5	OmpF	Intact	scaffold00001	0.972452	1	1089	1089	1	1830295	1831353	1059	0.972452	-	-	-	0
MGH53	OmpF	Intact	scaffold00001	0.972452	1089	1	1089	1	1863259	1864317	1059	0.972452	-	-	-	0
MGH54	OmpF	Intact	scaffold00001	0.972452	1	1089	1089	1	1952451	1953509	1059	0.972452	-	-	-	0
MGH6	OmpF	Intact	scaffold00001	0.972452	1	1089	1089	1	2662681	2663739	1059	0.972452	-	-	-	0
MGH8	OmpF	Intact	scaffold00001	0.972452	1089	1	1089	1	1599433	1600491	1059	0.972452	-	-	-	0
MGH9	OmpF	Intact	scaffold00001	0.972452	1	1089	1089	1	1829349	1830407	1059	0.972452	-	-	-	0
MGH131	OmpF	Less than 90% of reference called	scaffold00001	0.97337	1089	1	1089	1	1636904	1637497	594	0.545455	-	-	-	0
MGH132	OmpF	Intact	scaffold00001	0.972452	1089	1	1089	1	966704	967762	1059	0.972452	-	-	-	0
MGH159	OmpF	Intact	scaffold00002	0.972452	1	1089	1089	1	458263	459321	1059	0.972452	-	-	-	0
MGH160	OmpF	Intact	scaffold00001	1	1	1089	1089	1	2645367	2646455	1089	1	-	-	-	0
MGH177	OmpF	Intact	scaffold00001	0.972452	1	1089	1089	1	2690469	2691518	1050	0.964187	-	-	-	0
MGH178	OmpF	Intact	scaffold00001	1.01653	1	1089	1089	1	2921242	2922348	1107	1.01653	-	-	-	0
MGH184	OmpF	Intact	scaffold00001	0.972452	1089	1	1089	1	2841974	2843032	1059	0.972452	-	-	-	0
MGH197	OmpF	IS5D in promoter region	scaffold00001	0.972452	1	1089	1089	1	2001194	2002252	1059	0.972452	IS5D	-998	-94	0
MGH198	OmpF	Intact	scaffold00001	0.972452	1	1089	1089	1	2974120	2975178	1059	0.972452	-	-	-	0
MGH199	OmpF	Less than 90% of reference called	scaffold00002	0.971534	1	1089	1089	1	605651	605755	105	0.0964187	-	-	-	0
MGH200	OmpF	Intact	scaffold00002	0.972452	1	1089	1089	1	82489	83547	1059	0.972452	-	-	-	0
MGH209	OmpF	Less than 90% of reference called	scaffold00001	0.971534	1089	1	1089	1	1264385	1265269	885	0.812672	-	-	-	0
MGH209	OmpF	Not called	scaffold00001	0.769513	172	1015	844	0.775023	-	-	-	-	-	-	0
MGH210	OmpF	Intact	scaffold00001	0.972452	1	1089	1089	1	1235536	1236594	1059	0.972452	-	-	-	0
MGH215	OmpF	Less than 90% of reference called	scaffold00001	0.971534	1089	1	1089	1	1226040	1226924	885	0.812672	-	-	-	0
MGH216	OmpF	Intact	scaffold00001	1.01653	1	1089	1089	1	1544402	1545508	1107	1.01653	-	-	-	0
MGH219	OmpF	Intact	scaffold00001	0.972452	1	1089	1089	1	3927062	3928120	1059	0.972452	-	-	-	0
MGH220	OmpF	Intact	scaffold00001	0.972452	1	1089	1089	1	3445495	3446553	1059	0.972452	-	-	-	0
MGH231	OmpF	Intact	scaffold00001	0.972452	1089	1	1089	1	1894590	1895648	1059	0.972452	-	-	-	0
MGH237	OmpF	Less than 90% of reference called	scaffold00001	0.971534	1089	1	1089	1	1290038	1290922	885	0.812672	-	-	-	0
MGH238	OmpF	Intact	scaffold00001	0.972452	1089	1	1089	1	753550	754608	1059	0.972452	-	-	-	0
MGH239	OmpF	Intact	scaffold00001	0.972452	1	1089	1089	1	1917933	1918991	1059	0.972452	-	-	-	0
MGH240	OmpF	Intact	scaffold00001	1.01653	1	1089	1089	1	4090096	4091202	1107	1.01653	-	-	-	0
MGH241	OmpF	Intact	scaffold00001	0.972452	1089	1	1089	1	2877088	2878146	1059	0.972452	-	-	-	0
MGH242	OmpF	Intact	scaffold00001	1.01653	1	1089	1089	1	4025042	4026148	1107	1.01653	-	-	-	0
MGH243	OmpF	Less than 90% of reference called	scaffold00001	0.908173	1012	1	1012	0.929293	1599626	1599853	228	0.209366	-	-	-	0	S29N,L35F,D44G
MGH244	OmpF	Intact	scaffold00001	1.01653	1089	1	1089	1	1696251	1697357	1107	1.01653	-	-	-	0
MGH248	OmpF	Intact	scaffold00001	0.972452	1089	1	1089	1	716117	717175	1059	0.972452	-	-	-	0
MGH7	OmpF	Intact	scaffold1.1	0.972452	1089	1	1089	1	1824673	1825731	1059	0.972452	-	-	-	0
UCI11	OmpF	Intact	scaffold00001	0.972452	1089	1	1089	1	3709487	3710545	1059	0.972452	-	-	-	0
UCI12	OmpF	Intact	scaffold00001	0.972452	1	1089	1089	1	1135737	1136795	1059	0.972452	-	-	-	0
UCI23	OmpF	Intact	scaffold00001	0.972452	1	1089	1089	1	3567083	3568141	1059	0.972452	-	-	-	0
UCI24	OmpF	Intact	scaffold00001	1.01653	1	1089	1089	1	2628867	2629973	1107	1.01653	-	-	-	0
UCI29	OmpF	Intact	scaffold00001	1.01653	1089	1	1089	1	739109	740215	1107	1.01653	-	-	-	0
UCI3	OmpF	Intact	scaffold00001	0.972452	1089	1	1089	1	1817794	1818852	1059	0.972452	-	-	-	0
UCI30	OmpF	Intact	scaffold00001	0.972452	1	1089	1089	1	828194	829252	1059	0.972452	-	-	-	0
UCI35	OmpF	Intact	scaffold00001	0.972452	1	1089	1089	1	436457	437515	1059	0.972452	-	-	-	0
UCI36	OmpF	Intact	scaffold00002	0.972452	1	1089	1089	1	436457	437515	1059	0.972452	-	-	-	0
UCI39	OmpF	Intact	scaffold00001	0.972452	1089	1	1089	1	721715	722773	1059	0.972452	-	-	-	0
UCI5	OmpF	Intact	scaffold00001	0.972452	1089	1	1089	1	1766249	1767307	1059	0.972452	-	-	-	0
UCI50	OmpF	Intact	scaffold00001	0.972452	1	1089	1089	1	1740254	1741312	1059	0.972452	-	-	-	0
UCI9	OmpF	Intact	scaffold00001	0.972452	1089	1	1089	1	2819509	2820567	1059	0.972452	-	-	-	0
UCI101	OmpF	Intact	scaffold00001	0.972452	1	1089	1089	1	1779239	1780297	1059	0.972452	-	-	-	0
UCI102	OmpF	Intact	scaffold00001	0.969697	1	1089	1089	1	3158092	3159147	1056	0.969697	-	-	-	0
UCI147	OmpF	Intact	scaffold00002	0.972452	1	1089	1089	1	1112943	1114001	1059	0.972452	-	-	-	0
UCI148	OmpF	Intact	scaffold00001	0.972452	1	1089	1089	1	3017235	3018293	1059	0.972452	-	-	-	0
UCI161	OmpF	Intact	scaffold00001	0.972452	1089	1	1089	1	1384754	1385812	1059	0.972452	-	-	-	0
UCI162	OmpF	Intact	scaffold00001	0.969697	1	1089	1089	1	2938785	2939840	1056	0.969697	-	-	-	0
UCI169	OmpF	Intact	scaffold00001	0.972452	1	1089	1089	1	4235853	4236911	1059	0.972452	-	-	-	0
UCI170	OmpF	Intact	scaffold00001	1.01653	1	1089	1089	1	1374959	1376065	1107	1.01653	-	-	-	0
UCI173	OmpF	Intact	scaffold00001	0.972452	1	1089	1089	1	1734109	1735167	1059	0.972452	-	-	-	0
UCI174	OmpF	Intact	scaffold00001	0.972452	1	1089	1089	1	3227450	3228508	1059	0.972452	-	-	-	0
UCI175	OmpF	Intact	scaffold00001	0.972452	1089	1	1089	1	3329340	3330398	1059	0.972452	-	-	-	0
UCI193	OmpF	ISKPn26 in promoter region	scaffold00001	0.747475	1089	291	799	0.733701	2375264	2376121	858	0.787879	ISKpn26	-10	-999	0
UCI194	OmpF	Intact	scaffold00003	0.972452	1089	1	1089	1	2476658	2477716	1059	0.972452	-	-	-	0
UCI85	OmpF	Intact	scaffold00001	0.972452	1	1089	1089	1	2739539	2740597	1059	0.972452	-	-	-	0
UCI86	OmpF	Intact	scaffold00001	0.972452	1	1089	1089	1	1788862	1789920	1059	0.972452	-	-	-	0
UCI131	OmpF	Intact	scaffold00001	0.972452	1	1089	1089	1	2693273	2694331	1059	0.972452	-	-	-	0
UCI132	OmpF	Intact	scaffold00001	0.972452	1089	1	1089	1	2119201	2120259	1059	0.972452	-	-	-	0
MGH173	OmpF	Intact	scaffold00001	0.998163	1087	1	1087	0.998163	2798171	2799259	1089	1	-	-	-	0
MGH183	OmpF	Intact	scaffold00001	0.998163	1	1087	1087	0.998163	2595240	2596328	1089	1	-	-	-	0
BIDMC100	OmpF	Less than 90% of reference called	scaffold00001	0.971534	1	1089	1089	1	2692905	2693273	369	0.338843	-	-	-	0
BIDMC109	OmpF	Intact	scaffold00001	0.972452	1	1089	1089	1	2781846	2782904	1059	0.972452	-	-	-	0
BIDMC110	OmpF	Intact	scaffold00001	0.972452	1	1089	1089	1	1794348	1795406	1059	0.972452	-	-	-	0
BIDMC87	OmpF	Intact	scaffold00001	0.979798	1	1089	1089	1	1868405	1869487	1083	0.99449	-	-	-	0
BIDMC92	OmpF	Intact	scaffold00001	1	1089	1	1089	1	1646302	1647390	1089	1	-	-	-	0	S29N,N55S,F77Y,V196L,D217N,D258A,A302S,S343N
BIDMC93	OmpF	Intact	scaffold00001	0.972452	1	1089	1089	1	3409967	3411025	1059	0.972452	-	-	-	0
BIDMC94	OmpF	Less than 90% of reference called	scaffold00001	0.97337	1089	1	1089	1	3607088	3607681	594	0.545455	-	-	-	0
BIDMC99	OmpF	Intact	scaffold00001	0.972452	1	1089	1089	1	442078	443136	1059	0.972452	-	-	-	0
BWH52	OmpF	Intact	scaffold00001	0.972452	1089	1	1089	1	1503743	1504801	1059	0.972452	-	-	-	0
MGH119	OmpF	Intact	scaffold00001	0.972452	1	1089	1089	1	1634880	1635938	1059	0.972452	-	-	-	0
MGH120	OmpF	Intact	scaffold00001	0.972452	1	1089	1089	1	3372114	3373172	1059	0.972452	-	-	-	0
MGH127	OmpF	Intact	scaffold00001	0.972452	1	1089	1089	1	2587974	2589032	1059	0.972452	-	-	-	0
MGH128	OmpF	Intact	scaffold00001	0.972452	1	1089	1089	1	1833562	1834620	1059	0.972452	-	-	-	0
MGH85	OmpF	Intact	scaffold00001	0.972452	1	1089	1089	1	3964840	3965898	1059	0.972452	-	-	-	0
MGH86	OmpF	Intact	scaffold00001	0.972452	1089	1	1089	1	1988767	1989825	1059	0.972452	-	-	-	0
BIDMC15	OmpF	Intact	scaffold00002	0.986226	1089	1	1089	1	476761	477834	1074	0.986226	-	-	-	4	G48D,E51V,M60K,T99K,Y112F,V115A,F118I,R185_D186insR,D186G,T187I,A188P,R189E,Y204F,N220D,L221A,Q225E,P226F,L227R,N229Q,P261fs,F266L,T267fs,T269fs,S270G
BIDMC17A	OmpF	Intact	scaffold00001	0.986226	1089	1	1089	1	1075841	1076914	1074	0.986226	-	-	-	4	G48D,E51V,M60K,T99K,Y112F,V115A,F118I,R185_D186insR,D186G,T187I,A188P,R189E,Y204F,N220D,L221A,Q225E,P226F,L227R,N229Q,P261fs,F266L,T267fs,T269fs,S270G
BIDMC17B	OmpF	Intact	scaffold00001	0.986226	1	1089	1089	1	4023416	4024489	1074	0.986226	-	-	-	4	G48D,E51V,M60K,T99K,Y112F,V115A,F118I,R185_D186insC,D186G,T187I,A188P,R189E,Y204F,N220D,L221A,Q225E,P226F,L227R,N229Q,P261fs,F266L,T267fs,T269fs,S270G
BIDMC19A	OmpF	Intact	scaffold00001	0.986226	1	1089	1089	1	4015456	4016529	1074	0.986226	-	-	-	4	G48D,E51V,M60K,T99K,Y112F,V115A,F118I,R185_D186insC,D186G,T187I,A188P,R189E,Y204F,N220D,L221A,Q225E,P226F,L227R,N229Q,P261fs,F266L,T267fs,T269fs,S270G
BIDMC19B	OmpF	Intact	scaffold00001	0.986226	1	1089	1089	1	1881857	1882930	1074	0.986226	-	-	-	4	G48D,E51V,M60K,T99K,Y112F,V115A,F118I,R185_D186insC,D186G,T187I,A188P,R189E,Y204F,N220D,L221A,Q225E,P226F,L227R,N229Q,P261fs,F266L,T267fs,T269fs,S270G
BIDMC19C	OmpF	Intact	scaffold00001	0.986226	1089	1	1089	1	1075404	1076477	1074	0.986226	-	-	-	4	G48D,E51V,M60K,T99K,Y112F,V115A,F118I,R185_D186insR,D186G,T187I,A188P,R189E,Y204F,N220D,L221A,Q225E,P226F,L227R,N229Q,P261fs,F266L,T267fs,T269fs,S270G
BIDMC20A	OmpF	Intact	scaffold00001	1	1089	1	1089	1	1061486	1062574	1089	1	-	-	-	1	N52D,MULTIPLE,MULTIPLE,N229K,E306D
BIDMC20B	OmpF	Intact	scaffold00001	1	1089	1	1089	1	1063169	1064257	1089	1	-	-	-	1	N52D,MULTIPLE,MULTIPLE,N229K,E306D
BIDMC2B	OmpF	Intact	scaffold00001	0.986226	1	1089	1089	1	3589615	3590688	1074	0.986226	-	-	-	4	G48D,E51V,M60K,T99K,Y112F,V115A,F118I,R185_D186insC,D186G,T187I,A188P,R189E,Y204F,N220D,L221A,Q225E,P226F,L227R,N229Q,P261fs,F266L,T267fs,T269fs,S270G
BIDMC3	OmpF	Intact	scaffold00001	0.986226	1089	1	1089	1	840856	841929	1074	0.986226	-	-	-	4	G48D,E51V,M60K,T99K,Y112F,V115A,F118I,R185_D186insR,D186G,T187I,A188P,R189E,Y204F,N220D,L221A,Q225E,P226F,L227R,N229Q,P261fs,F266L,T267fs,T269fs,S270G
BIDMC37	OmpF	Intact	scaffold00001	1	1	1089	1089	1	496287	497375	1089	1	-	-	-	0	G48D,E51V,M60K,V115I
BIDMC38	OmpF	Intact	scaffold00001	1	1089	1	1089	1	1061716	1062804	1089	1	-	-	-	1	N52D,MULTIPLE,MULTIPLE,N229K,E306D
BIDMC39	OmpF	Intact	scaffold00002	1	1089	1	1089	1	441599	442687	1089	1	-	-	-	0
BIDMC43a	OmpF	Intact	scaffold00001	0.986226	1	1089	1089	1	3481101	3482174	1074	0.986226	-	-	-	4	G48D,E51V,M60K,G94V,T99K,Y112F,V115A,F118I,R185_D186insC,D186G,T187I,A188P,R189E,Y204F,N220D,L221A,Q225E,P226F,L227R,N229Q,P261fs,F266L,T267fs,T269fs,S270G
BIDMC43b	OmpF	Intact	scaffold00002	0.986226	1089	1	1089	1	1043888	1044961	1074	0.986226	-	-	-	4	G48D,E51V,M60K,G94V,T99K,Y112F,V115A,F118I,R185_D186insR,D186G,T187I,A188P,R189E,Y204F,N220D,L221A,Q225E,P226F,L227R,N229Q,P261fs,F266L,T267fs,T269fs,S270G
BIDMC49a	OmpF	Intact	scaffold00002	1	1089	1	1089	1	1023794	1024882	1089	1	-	-	-	2	MULTIPLE,Q225L,P226fs,N229K
BIDMC49b	OmpF	Intact	scaffold00002	1	1089	1	1089	1	958880	959968	1089	1	-	-	-	2	MULTIPLE,Q225L,P226fs,N229K
BIDMC58	OmpF	Intact	scaffold00001	1	1089	1	1089	1	1069281	1070369	1089	1	-	-	-	1	N52D,MULTIPLE,MULTIPLE,N229K,E306D
BIDMC59	OmpF	Intact	scaffold00001	1	1089	1	1089	1	1597126	1598214	1089	1	-	-	-	0
BIDMC6	OmpF	Intact	scaffold00001	0.986226	1089	1	1089	1	1077048	1078121	1074	0.986226	-	-	-	4	G48D,E51V,M60K,T99K,Y112F,V115A,F118I,R185_D186insR,D186G,T187I,A188P,R189E,Y204F,N220D,L221A,Q225E,P226F,L227R,N229Q,P261fs,F266L,T267fs,T269fs,S270G
BIDMC62	OmpF	Intact	scaffold00001	1	1089	1	1089	1	117635	118723	1089	1	-	-	-	1	N52D,MULTIPLE,MULTIPLE,N229K,E306D
BIDMC63	OmpF	Intact	scaffold00002	1	1089	1	1089	1	1121486	1122574	1089	1	-	-	-	1	N52D,MULTIPLE,MULTIPLE,N229K,E306D
BIDMC64	OmpF	Intact	scaffold00001	1	1089	1	1089	1	820342	821430	1089	1	-	-	-	1	N52D,MULTIPLE,MULTIPLE,N229K,E306D
BIDMC65	OmpF	Intact	scaffold00001	1	1089	1	1089	1	942505	943593	1089	1	-	-	-	2	MULTIPLE,Q225L,P226fs,N229K
BIDMC70	OmpF	Intact	scaffold00001	1	1089	1	1089	1	820469	821557	1089	1	-	-	-	1	N52D,MULTIPLE,MULTIPLE,N229K,E306D
BIDMC71	OmpF	Intact	scaffold00001	0.986226	1089	1	1089	1	836485	837558	1074	0.986226	-	-	-	4	G48D,E51V,M60K,T99K,Y112F,V115A,F118I,R185_D186insR,D186G,T187I,A188P,R189E,Y204F,N220D,L221A,Q225E,P226F,L227R,N229Q,P261fs,F266L,T267fs,T269fs,S270G
BIDMC72	OmpF	Intact	scaffold00002	1	1089	1	1089	1	993188	994276	1089	1	-	-	-	2	MULTIPLE,Q225L,P226fs,N229K
BIDMC73	OmpF	Intact	scaffold00002	1	1089	1	1089	1	983514	984602	1089	1	-	-	-	2	MULTIPLE,Q225L,P226fs,N229K
BIDMC74	OmpF	Intact	scaffold00001	1	1089	1	1089	1	294674	295762	1089	1	-	-	-	0
BIDMC75	OmpF	Frame Shift	scaffold00001	0.992654	1089	1	1089	1	825455	826366	912	0.837466	-	-	-	348	I10fs,N52D,MULTIPLE,MULTIPLE,N229K,E306D
BIDMC76	OmpF	Intact	scaffold00001	1	1089	1	1089	1	820154	821242	1089	1	-	-	-	1	N52D,MULTIPLE,MULTIPLE,N229K,E306D
BIDMC77	OmpF	Frame Shift	scaffold00006	0.989899	1089	1	1089	1	35167	35937	771	0.707989	-	-	-	109	G48D,E51V,M60K,T99K,Y112F,V115A,F118I,R185_D186insR,D186G,T187I,A188P,R189E,Y204F,N220D,L221A,Q225E,P226F,L227R,N229Q,N252fs,P261fs,F266L,T267fs,T269fs,S270G
BIDMC78	OmpF	Intact	scaffold00002	1	1089	1	1089	1	1071582	1072670	1089	1	-	-	-	1	N52D,MULTIPLE,MULTIPLE,N229K,E306D
BIDMC79	OmpF	Intact	scaffold00001	1	1089	1	1089	1	1062030	1063118	1089	1	-	-	-	1	N52D,MULTIPLE,MULTIPLE,N229K,E306D
BIDMC82	OmpF	Intact	scaffold00001	0.986226	1089	1	1089	1	256018	257091	1074	0.986226	-	-	-	4	G48D,E51V,M60K,T99K,Y112F,V115A,F118I,R185_D186insR,D186G,T187I,A188P,R189E,Y204F,N220D,L221A,Q225E,P226F,L227R,N229Q,P261fs,F266L,T267fs,T269fs,S270G
BIDMC83	OmpF	Intact	scaffold00002	1	1089	1	1089	1	234763	235851	1089	1	-	-	-	2	MULTIPLE,Q225L,P226fs,N229K
BIDMC9	OmpF	Intact	scaffold00002	0.986226	1089	1	1089	1	848965	850038	1074	0.986226	-	-	-	4	G48D,E51V,M60K,T99K,Y112F,V115A,F118I,R185_D186insR,D186G,T187I,A188P,R189E,Y204F,N220D,L221A,Q225E,P226F,L227R,N229Q,P261fs,F266L,T267fs,T269fs,S270G
BIDMC101	OmpF	Intact	scaffold00001	1	1089	1	1089	1	41988	43076	1089	1	-	-	-	0	T269I
BIDMC102	OmpF	Frame Shift	scaffold00001	0.989899	1089	1	1089	1	41724	42494	771	0.707989	-	-	-	109	G48D,E51V,M60K,T99K,Y112F,V115A,F118I,R185_D186insR,D186G,T187I,A188P,R189E,Y204F,N220D,L221A,Q225E,P226F,L227R,N229Q,N252fs,P261fs,F266L,T267fs,T269fs,S270G
BIDMC103	OmpF	Intact	scaffold00003	1	1089	1	1089	1	196125	197213	1089	1	-	-	-	0	T219I
BIDMC104	OmpF	Intact	scaffold00001	1	1089	1	1089	1	866629	867717	1089	1	-	-	-	0
BIDMC105	OmpF	Intact	scaffold00002	1	1089	1	1089	1	988492	989580	1089	1	-	-	-	2	MULTIPLE,Q225L,P226fs,N229K
BIDMC106	OmpF	Frame Shift	scaffold00002	0.989899	1089	1	1089	1	42529	43299	771	0.707989	-	-	-	109	G48D,E51V,M60K,T99K,Y112F,V115A,F118I,R185_D186insR,D186G,T187I,A188P,R189E,Y204F,N220D,L221A,Q225E,P226F,L227R,N229Q,N252fs,P261fs,F266L,T267fs,T269fs,S270G
BIDMC111	OmpF	Disrupted by IS1R	scaffold00001	2.84389	1089	1	1098	1.00826	1066957	1067949	993	0.911846	IS1R	2965	967	1	N52D,MULTIPLE,MULTIPLE,N229K,E306D
BIDMC112	OmpF	Intact	scaffold00001	1	1089	1	1089	1	1051587	1052675	1089	1	-	-	-	0
BIDMC113	OmpF	Disrupted by IS1R	scaffold00001	2.84389	1	1089	1098	1.00826	1115054	1115269	216	0.198347	IS1R	967	2965	1	N52D,MULTIPLE,MULTIPLE,N229K,E306D
BIDMC114	OmpF	Intact	scaffold00002	1	1089	1	1089	1	1018499	1019587	1089	1	-	-	-	2	MULTIPLE,Q225L,P226fs,N229K
BIDMC115	OmpF	Intact	scaffold00001	0.986226	1089	1	1089	1	486343	487416	1074	0.986226	-	-	-	4	G48D,E51V,M60K,T99K,Y112F,V115A,F118I,R185_D186insR,D186G,T187I,A188P,R189E,Y204F,N220D,L221A,Q225E,P226F,L227R,N229Q,P261fs,F266L,T267fs,T269fs,S270G
BIDMC116	OmpF	Intact	scaffold00002	1	1089	1	1089	1	958250	959338	1089	1	-	-	-	2	MULTIPLE,Q225L,P226fs,N229K
BIDMC97	OmpF	Intact	scaffold00001	1	1089	1	1089	1	755482	756570	1089	1	-	-	-	2	MULTIPLE,Q225L,P226fs,N229K
BIDMC98	OmpF	Intact	scaffold00001	1	1089	1	1089	1	1016682	1017770	1089	1	-	-	-	0
BWH24	OmpF	Intact	scaffold00003	1	1089	1	1089	1	1069133	1070221	1089	1	-	-	-	1	N52D,MULTIPLE,MULTIPLE,N229K,E306D
BWH32	OmpF	Intact	scaffold00001	1	1089	1	1089	1	1187268	1188356	1089	1	-	-	-	0	P226L,T269I
BWH34	OmpF	Intact	scaffold00001	1	1089	1	1089	1	1069131	1070219	1089	1	-	-	-	1	N52D,MULTIPLE,MULTIPLE,N229K,E306D
BWH40	OmpF	Frame Shift	scaffold00001	0.989899	1089	1	1089	1	1562489	1563259	771	0.707989	-	-	-	109	G48D,E51V,M60K,T99K,Y112F,V115A,F118I,R185_D186insR,D186G,T187I,A188P,R189E,Y204F,N220D,L221A,Q225E,P226F,L227R,N229Q,N252fs,P261fs,F266L,T267fs,T269fs,S270G
BWH73	OmpF	Intact	scaffold00001	1	1089	1	1089	1	765634	766722	1089	1	-	-	-	0
BWH74	OmpF	Intact	scaffold00003	1	1089	1	1089	1	183675	184763	1089	1	-	-	-	0	T269I
BWH79	OmpF	Intact	scaffold00002	1	1089	1	1089	1	994843	995931	1089	1	-	-	-	0
BWH80	OmpF	Intact	scaffold00003	1	1089	1	1089	1	74725	75813	1089	1	-	-	-	2	MULTIPLE,Q225L,P226fs,N229K
BWH81	OmpF	Frame Shift	scaffold00001	0.999082	1089	1	1089	1	1013673	1014716	1044	0.958678	-	-	-	37	N328fs
BWH82	OmpF	Intact	scaffold00001	1	1089	1	1089	1	1044480	1045568	1089	1	-	-	-	2	MULTIPLE,Q225L,P226fs,N229K
BWH49	OmpF	Truncated	scaffold00001	1	1089	1	1089	1	751279	751530	252	0.231405	-	-	-	0	E84trunc
BWH50	OmpF	Truncated	scaffold00001	1	1089	1	1089	1	753634	753885	252	0.231405	-	-	-	0	E84trunc
BWH55	OmpF	Intact	scaffold00001	1	1	1089	1089	1	3902707	3903795	1089	1	-	-	-	1	N52D,MULTIPLE,MULTIPLE,N229K,E306D
BWH59	OmpF	Intact	scaffold00001	1	1089	1	1089	1	721440	722528	1089	1	-	-	-	2	MULTIPLE,Q225L,P226fs,N229K
BWH60	OmpF	Frame Shift	scaffold00001	1.00092	1089	1	1089	1	1063502	1064266	765	0.702479	-	-	-	113	N52D,MULTIPLE,MULTIPLE,N229K,A251fs,E306D
BWH61	OmpF	Frame Shift	scaffold00001	1.00092	1089	1	1089	1	819768	820532	765	0.702479	-	-	-	113	N52D,MULTIPLE,MULTIPLE,N229K,A251fs,E306D
BWH68	OmpF	Frame Shift	scaffold00002	0.992654	1089	1	1089	1	1109821	1109925	105	0.0964187	-	-	-	331	N31fs
BWH69	OmpF	Intact	scaffold00002	1	1089	1	1089	1	578874	579962	1089	1	-	-	-	0
BWH70	OmpF	Intact	scaffold00001	0.972452	1089	1	1089	1	3124922	3125980	1059	0.972452	-	-	-	0
CDC0349	OmpF	Intact	scaffold00001	0.986226	1089	1	1089	1	2849301	2850374	1074	0.986226	-	-	-	4	G48D,E51V,M60K,T99K,Y112F,V115A,F118I,R185_D186insR,D186G,T187I,A188P,R189E,Y204F,N220D,L221A,Q225E,P226F,L227R,N229Q,P261fs,F266L,T267fs,T269fs,S270G
CDC0350	OmpF	Intact	scaffold00001	0.986226	1089	1	1089	1	804560	805633	1074	0.986226	IS200C	-561	-999	4	G48D,E51V,M60K,T99K,Y112F,V115A,F118I,R185_D186insR,D186G,T187I,A188P,R189E,Y204F,N220D,L221A,Q225E,P226F,L227R,N229Q,P261fs,F266L,T267fs,T269fs,S270G
CDC0494	OmpF	Intact	scaffold00001	0.986226	1089	1	1089	1	856344	857417	1074	0.986226	-	-	-	4	G48D,E51V,M60K,T99K,Y112F,V115A,F118I,R185_D186insR,D186G,T187I,A188P,R189E,Y204F,N220D,L221A,Q225E,P226F,L227R,N229Q,P261fs,F266L,T267fs,T269fs,S270G
CDC0495	OmpF	Intact	scaffold00001	1	1089	1	1089	1	830969	832057	1089	1	-	-	-	0
MGH57	OmpF	Less than 90% of reference called	scaffold00001	0.948577	1089	1	1036	0.951331	1022277	1022366	90	0.0826446	-	-	-	0
MGH58	OmpF	Intact	scaffold00002	1	1089	1	1089	1	1109615	1110703	1089	1	-	-	-	0	T269I
MGH107	OmpF	Frame Shift	scaffold00001	1.00735	1089	1	1089	1	1086365	1086553	189	0.173554	-	-	-	315	INDELS,N52D,MULTIPLE,MULTIPLE,N229K,E306D
MGH108	OmpF	Intact	scaffold00001	1	1089	1	1089	1	1018262	1019350	1089	1	-	-	-	0
MGH121	OmpF	Truncated	scaffold00001	1	1089	1	1089	1	253955	254203	249	0.22865	-	-	-	0	W83trunc
MGH122	OmpF	Intact	scaffold00003	1	1089	1	1089	1	768836	769924	1089	1	-	-	-	2	MULTIPLE,Q225L,P226fs,N229K
MGH129	OmpF	Frame Shift	scaffold00004	0.999082	1089	1	1089	1	85130	85849	720	0.661157	-	-	-	178	N52D,N183fs,MULTIPLE,MULTIPLE,N229K,E306D
MGH130	OmpF	Intact	scaffold00002	1	1089	1	1089	1	1086624	1087712	1089	1	-	-	-	0	T269I
MGH143	OmpF	Frame Shift	scaffold00001	0.999082	1	1089	1089	1	1175872	1176591	720	0.661157	-	-	-	178	N52D,N183fs,MULTIPLE,MULTIPLE,N229K,E306D
MGH144	OmpF	Intact	scaffold00002	1	1089	1	1089	1	1078491	1079579	1089	1	-	-	-	1	N52D,MULTIPLE,MULTIPLE,N229K,E306D
MGH163	OmpF	Intact	scaffold00001	1	1089	1	1089	1	703627	704715	1089	1	-	-	-	0
MGH164	OmpF	Intact	scaffold00002	1	1089	1	1089	1	964277	965365	1089	1	-	-	-	2	MULTIPLE,Q225L,P226fs,N229K
MGH169	OmpF	Intact	scaffold00001	1	1089	1	1089	1	1112493	1113581	1089	1	-	-	-	0
MGH170	OmpF	Intact	scaffold00003	1	1089	1	1089	1	1049449	1050537	1089	1	-	-	-	2	MULTIPLE,Q225L,P226fs,N229K
MGH179	OmpF	Frame Shift	scaffold00002	0.989899	1089	1	1089	1	1035465	1036235	771	0.707989	-	-	-	109	G48D,E51V,M60K,T99K,Y112F,V115A,F118I,R185_D186insR,D186G,T187I,A188P,R189E,Y204F,N220D,L221A,Q225E,P226F,L227R,N229Q,N252fs,P261fs,F266L,T267fs,T269fs,S270G
MGH180	OmpF	Intact	scaffold00001	1	1089	1	1089	1	1096621	1097709	1089	1	-	-	-	0
MGH187	OmpF	Intact	scaffold00002	1	1089	1	1089	1	1016047	1017135	1089	1	-	-	-	0
MGH188	OmpF	Intact	scaffold00002	1	1089	1	1089	1	1054863	1055951	1089	1	-	-	-	2	MULTIPLE,Q225L,P226fs,N229K
MGH207	OmpF	Intact	scaffold00001	1	1089	1	1089	1	745616	746704	1089	1	-	-	-	1	N52D,MULTIPLE,MULTIPLE,N229K,E306D
MGH208	OmpF	Intact	scaffold00002	1	1089	1	1089	1	991886	992974	1089	1	-	-	-	2	MULTIPLE,Q225L,P226fs,N229K
MGH217	OmpF	Truncated	scaffold00001	1	1089	1	1089	1	1071735	1071944	210	0.192837	-	-	-	1	N52D,E70trunc,MULTIPLE,MULTIPLE,N229K,E306D
MGH218	OmpF	Intact	scaffold00003	1	1089	1	1089	1	522746	523834	1089	1	-	-	-	0	T269I
UCI51	OmpF	Tn5403 in promoter region	scaffold00001	0.995409	1089	6	1084	0.995409	1073794	1074858	1065	0.977961	Tn5403	0	-999	1	N52D,MULTIPLE,MULTIPLE,N229K,E306D
UCI53	OmpF	Intact	scaffold00001	1	1089	1	1089	1	753950	755038	1089	1	-	-	-	0
UCI57	OmpF	Intact	scaffold00001	0.986226	1089	1	1089	1	802545	803618	1074	0.986226	-	-	-	4	G48D,E51V,M60K,T99K,Y112F,V115A,F118I,R185_D186insR,D186G,T187I,A188P,R189E,Y204F,N220D,L221A,Q225E,P226F,L227R,N229Q,P261fs,F266L,T267fs,T269fs,S270G
UCI58	OmpF	Intact	scaffold00001	0.986226	1089	1	1089	1	795921	796994	1074	0.986226	-	-	-	4	G48D,E51V,M60K,T99K,Y112F,V115A,F118I,R185_D186insR,D186G,T187I,A188P,R189E,Y204F,N220D,L221A,Q225E,P226F,L227R,N229Q,P261fs,F266L,T267fs,T269fs,S270G
UCI65	OmpF	Less than 90% of reference called	scaffold00001	0.986226	1089	1	1089	1	1139071	1139748	678	0.62259	-	-	-	7	G48D,E51V,M60K,T99K,Y112F,V115A,F118I,R185_D186insR,D186G,T187I,A188P,R189E,Y204F,N220D,L221A,MULTIPLE,MULTIPLE,G228V,N229fs,P261fs,F266L,T267fs,T269fs,S270G
UCI66	OmpF	Intact	scaffold00001	1	1089	1	1089	1	1070983	1072071	1089	1	-	-	-	0
UCI103	OmpF	Intact	scaffold00001	1	1089	1	1089	1	179092	180180	1089	1	-	-	-	0	E234K,T269I
UCI104	OmpF	Intact	scaffold00001	1	1089	1	1089	1	1021703	1022791	1089	1	-	-	-	1	N52D,MULTIPLE,MULTIPLE,N229K,E306D
UCI121	OmpF	Intact	scaffold00001	1	1089	1	1089	1	772855	773943	1089	1	-	-	-	2	MULTIPLE,Q225L,P226fs,N229K
UCI122	OmpF	Intact	scaffold00002	1	1089	1	1089	1	1009427	1010515	1089	1	-	-	-	2	MULTIPLE,Q225L,P226fs,N229K
UCI154	OmpF	Intact	scaffold00004	1	1089	1	1089	1	37607	38695	1089	1	-	-	-	1	N52D,MULTIPLE,MULTIPLE,N229K,E306D
UCI159	OmpF	Intact	scaffold00001	0.986226	1089	1	1089	1	1031649	1032722	1074	0.986226	-	-	-	7	G48D,E51V,M60K,T99K,Y112F,V115A,F118I,R185_D186insR,D186G,T187I,A188P,R189E,Y204F,N220D,L221A,MULTIPLE,MULTIPLE,G228V,N229fs,P261fs,F266L,T267fs,T269fs,S270G
UCI160	OmpF	Intact	scaffold00001	1	1089	1	1089	1	989360	990448	1089	1	-	-	-	2	MULTIPLE,Q225L,P226fs,N229K
UCI165	OmpF	Intact	scaffold00001	0.986226	1089	1	1089	1	1069834	1070907	1074	0.986226	-	-	-	4	G48D,E51V,M60K,T99K,Y112F,V115A,F118I,R185_D186insR,D186G,T187I,A188P,R189E,Y204F,N220D,L221A,Q225E,P226F,L227R,N229Q,P261fs,F266L,T267fs,T269fs,S270G
UCI166	OmpF	Intact	scaffold00002	1	1089	1	1089	1	988885	989973	1089	1	-	-	-	2	MULTIPLE,Q225L,P226fs,N229K
UCI183	OmpF	Frame Shift	scaffold00002	0.989899	1089	1	1089	1	1029071	1029841	771	0.707989	-	-	-	109	G48D,E51V,M60K,T99K,Y112F,V115A,F118I,R185_D186insR,D186G,T187I,A188P,R189E,Y204F,N220D,L221A,Q225E,P226F,L227R,N229Q,N252fs,P261fs,F266L,T267fs,T269fs,S270G
UCI184	OmpF	Intact	scaffold00001	0.986226	1089	1	1089	1	850606	851679	1074	0.986226	-	-	-	4	G48D,E51V,M60K,T99K,Y112F,V115A,F118I,R185_D186insR,D186G,T187I,A188P,R189E,Y204F,N220D,L221A,Q225E,P226F,L227R,N229Q,P261fs,F266L,T267fs,T269fs,S270G
UCI191	OmpF	Frame Shift	scaffold00001	0.985308	1089	1	1089	1	4718182	4718904	723	0.663912	-	-	-	108	G48D,E51V,M60K,T99K,Y112F,V115A,F118I,R185_D186insR,D186G,T187I,A188P,R189E,Y204F,N220D,L221A,Q225E,P226F,L227R,N229Q,K231fs,P261fs,F266L,T267fs,T269fs,S270G
UCI128	OmpF	Intact	scaffold00031	1	1089	1	1089	1	42107	43195	1089	1	-	-	-	0	T269I
UCI135	OmpF	Less than 90% of reference called	scaffold00002	0.971534	1089	1	1041	0.955923	62727	63539	813	0.746556	-	-	-	0
UCI136	OmpF	Intact	scaffold00001	1	1089	1	1089	1	659750	660838	1089	1	-	-	-	0
MGH27	OmpK35	Intact	scaffold00001	1.00556	1	1080	1080	1	4277496	4278581	1086	1.00556	-	-	-	0
MGH28	OmpK35	Intact	scaffold00001	0.862037	67	1015	949	0.878704	4243504	4244559	1056	0.977778	-	-	-	0
MGH28	OmpK35	Intact	scaffold00001	1	1080	1	1080	1	2652206	2653285	1080	1	-	-	-	0
MGH41	OmpK35	Intact	scaffold00001	1	1080	1	1080	1	1990354	1991433	1080	1	IS4	-564	-999	0
MGH42	OmpK35	Intact	scaffold00002	0.862037	67	1015	949	0.878704	801491	802546	1056	0.977778	-	-	-	0
MGH42	OmpK35	Intact	scaffold00001	1	1080	1	1080	1	1864020	1865099	1080	1	-	-	-	0
MGH175	OmpK35	Intact	scaffold00001	1	1080	1	1080	1	2076025	2077104	1080	1	IS4	-564	-999	0
MGH176	OmpK35	Intact	scaffold00001	1.00556	1080	1	1080	1	1681307	1682392	1086	1.00556	-	-	-	0
MGH87	OmpK35	Intact	scaffold00001	1	1080	1	1080	1	972387	973466	1080	1	IS4	-564	-999	0
MGH88	OmpK35	Intact	scaffold00001	0.862037	67	1015	949	0.878704	5536146	5537201	1056	0.977778	-	-	-	0
MGH88	OmpK35	Intact	scaffold00001	1	1080	1	1080	1	3961035	3962114	1080	1	-	-	-	0
BIDMC1	OmpK35	Frame Shift	scaffold00001	1.00093	1	1080	1080	1	2932549	2933523	975	0.902778	-	-	-	320	G41fs
BIDMC10	OmpK35	Frame Shift	scaffold00002	1.00093	1080	1	1080	1	1168198	1169172	975	0.902778	-	-	-	320	G41fs
BIDMC11	OmpK35	Intact	scaffold00002	1	1080	1	1080	1	882494	883573	1080	1	-	-	-	0
BIDMC12A	OmpK35	Frame Shift	scaffold00001	1.00093	1080	1	1080	1	1158970	1159944	975	0.902778	-	-	-	320	G41fs
BIDMC12B	OmpK35	Frame Shift	scaffold00001	1.00093	1080	1	1080	1	910324	911298	975	0.902778	-	-	-	320	G41fs
BIDMC12C	OmpK35	Frame Shift	scaffold00003	1.00093	1080	1	1080	1	1158970	1159944	975	0.902778	-	-	-	320	G41fs
BIDMC13	OmpK35	Frame Shift	scaffold00001	1.00093	1	1080	1080	1	3607843	3608817	975	0.902778	-	-	-	320	G41fs
BIDMC14	OmpK35	Frame Shift	scaffold00001	1.00093	1	1080	1080	1	2081745	2082719	975	0.902778	-	-	-	320	G41fs
BIDMC16	OmpK35	Frame Shift	scaffold00003	1.00093	1080	1	1080	1	1158489	1159463	975	0.902778	-	-	-	320	G41fs
BIDMC18A	OmpK35	Frame Shift	scaffold00002	1.00093	1	1080	1080	1	432373	433347	975	0.902778	-	-	-	320	G41fs
BIDMC18B	OmpK35	Frame Shift	scaffold00002	1.00093	1080	1	1080	1	1166384	1167358	975	0.902778	-	-	-	320	G41fs
BIDMC18C	OmpK35	Frame Shift	scaffold00001	1.00093	1080	1	1080	1	1160996	1161970	975	0.902778	-	-	-	320	G41fs
BIDMC18D	OmpK35	Truncated	scaffold00001	1	1	1080	1080	1	2199696	2200631	936	0.866667	-	-	-	0	E312trunc
BIDMC21	OmpK35	Truncated	scaffold00001	1	1080	1	1080	1	1080524	1081459	936	0.866667	-	-	-	0	E312trunc
BIDMC22	OmpK35	Intact	scaffold00001	1	1080	1	1080	1	1097494	1098573	1080	1	-	-	-	0
BIDMC23	OmpK35	Intact	scaffold00001	1	1080	1	1080	1	1080754	1081833	1080	1	-	-	-	0
BIDMC24	OmpK35	Intact	scaffold00002	1	1080	1	1080	1	839255	840334	1080	1	-	-	-	0
BIDMC25	OmpK35	Intact	scaffold00001	1	1080	1	1080	1	1102316	1103395	1080	1	-	-	-	0
BIDMC2A	OmpK35	Frame Shift	scaffold00001	1.00093	1080	1	1080	1	1158684	1159658	975	0.902778	-	-	-	320	G41fs
BIDMC31	OmpK35	Intact	scaffold00001	1	1080	1	1080	1	1208345	1209424	1080	1	-	-	-	0
BIDMC32	OmpK35	Frame Shift	scaffold00001	1.00093	1	1080	1080	1	2251873	2252847	975	0.902778	-	-	-	320	G41fs
BIDMC33B	OmpK35	Intact	scaffold00002	1	1080	1	1080	1	1072614	1073693	1080	1	-	-	-	0
BIDMC34	OmpK35	Frame Shift	scaffold00001	1.00093	1080	1	1080	1	5306634	5307608	975	0.902778	-	-	-	320	G41fs
BIDMC35	OmpK35	Intact	scaffold00001	1	1	1080	1080	1	2053500	2054579	1080	1	-	-	-	0
BIDMC36	OmpK35	Intact	scaffold00001	1	1080	1	1080	1	1080681	1081760	1080	1	-	-	-	0
BIDMC4	OmpK35	Frame Shift	scaffold00001	1.00093	1080	1	1080	1	1157828	1158802	975	0.902778	-	-	-	320	G41fs
BIDMC40	OmpK35	Intact	scaffold00001	1	1	1080	1080	1	306329	307408	1080	1	-	-	-	0
BIDMC41	OmpK35	Truncated	scaffold00001	1	1	1080	1080	1	2784102	2785037	936	0.866667	-	-	-	0	G118D,E312trunc
BIDMC42a	OmpK35	Frame Shift	scaffold00002	1.00093	1	1080	1080	1	827334	828308	975	0.902778	-	-	-	320	G41fs
BIDMC42b	OmpK35	Frame Shift	scaffold00002	1.00093	1080	1	1080	1	1151880	1152854	975	0.902778	-	-	-	320	G41fs
BIDMC45	OmpK35	Frame Shift	scaffold00003	1.00093	1080	1	1080	1	914167	915141	975	0.902778	-	-	-	320	G41fs
BIDMC46a	OmpK35	Truncated	scaffold00001	1	1080	1	1080	1	1092046	1092981	936	0.866667	-	-	-	0	G118D,E312trunc
BIDMC46b	OmpK35	Intact	scaffold00001	1	1080	1	1080	1	1090819	1091898	1080	1	-	-	-	0
BIDMC47	OmpK35	Intact	scaffold00001	1	1080	1	1080	1	833612	834691	1080	1	-	-	-	0
BIDMC48	OmpK35	Intact	scaffold00001	1	1080	1	1080	1	1197129	1198208	1080	1	-	-	-	0
BIDMC5	OmpK35	Frame Shift	scaffold00001	1.00093	1	1080	1080	1	4119388	4120362	975	0.902778	-	-	-	320	G41fs
BIDMC51	OmpK35	Intact	scaffold00001	1	1080	1	1080	1	840714	841793	1080	1	-	-	-	0
BIDMC52	OmpK35	Intact	scaffold00001	1	1080	1	1080	1	1104502	1105581	1080	1	-	-	-	0	E132K
BIDMC53	OmpK35	Truncated	scaffold00001	1	1080	1	1080	1	1084152	1085087	936	0.866667	-	-	-	0	G118D,E312trunc
BIDMC54	OmpK35	Frame Shift	scaffold00001	1.00093	1080	1	1080	1	879746	880720	975	0.902778	-	-	-	320	G41fs
BIDMC55	OmpK35	Intact	scaffold00001	1	1080	1	1080	1	1061885	1062964	1080	1	-	-	-	0
BIDMC60	OmpK35	Frame Shift	scaffold00002	1.00093	1080	1	1080	1	1156527	1157501	975	0.902778	-	-	-	320	G41fs
BIDMC68	OmpK35	Frame Shift	scaffold00002	1.00093	1080	1	1080	1	902630	903604	975	0.902778	-	-	-	320	G41fs
BIDMC69	OmpK35	Intact	scaffold00002	1	1080	1	1080	1	1127231	1128310	1080	1	-	-	-	0
BIDMC7A	OmpK35	Frame Shift	scaffold00001	1.00093	1080	1	1080	1	873706	874680	975	0.902778	-	-	-	320	G41fs
BIDMC7B	OmpK35	Frame Shift	scaffold00001	1.00093	1080	1	1080	1	1155610	1156584	975	0.902778	-	-	-	320	G41fs
BIDMC117	OmpK35	Intact	scaffold00002	1	1080	1	1080	1	172177	173256	1080	1	-	-	-	0	I74T,T93P,I183V,S211G,I241V
BIDMC118	OmpK35	Intact	scaffold00004	1	1080	1	1080	1	463517	464596	1080	1	-	-	-	0	I74T,T93P,I183V,S211G,I241V
BIDMC122	OmpK35	Intact	scaffold00001	0.961111	1038	1	1038	0.961111	1052612	1053700	1089	1.00833	-	-	-	0
BIDMC123	OmpK35	Intact	scaffold00001	1	1080	1	1080	1	833841	834920	1080	1	-	-	-	0
BIDMC124	OmpK35	Intact	scaffold00001	1	1	1080	1080	1	3106372	3107451	1080	1	-	-	-	0
BIDMC85	OmpK35	Intact	scaffold00001	1	1080	1	1080	1	1088468	1089547	1080	1	-	-	-	0
BIDMC86	OmpK35	Intact	scaffold00001	1	1080	1	1080	1	418739	419818	1080	1	-	-	-	0
BIDMC88	OmpK35	Intact	scaffold00001	1	1080	1	1080	1	1590406	1591485	1080	1	-	-	-	0	E42K,I74T,T93P,I183V,S211G,I241V
BIDMC89	OmpK35	Intact	scaffold00001	1	1080	1	1080	1	1107579	1108658	1080	1	-	-	-	0
BIDMC90	OmpK35	Intact	scaffold00001	1	1080	1	1080	1	1770998	1772077	1080	1	-	-	-	0	I74T,T93P,E132K,I183V,S211G,I241V
BIDMC91	OmpK35	Frame Shift	scaffold00001	1.00093	1080	1	1080	1	1093135	1093530	396	0.366667	-	-	-	243	G118fs
BIDMC95	OmpK35	Intact	scaffold00001	1.00278	1080	1	1080	1	1613249	1614331	1083	1.00278	-	-	-	0	I74T,T93P,A182S,R184H,S211G,I241V,MULTIPLE,D258G,H260Y,S296A,A298G,I311V,D338A,K341R,A342E
BIDMC96	OmpK35	Intact	scaffold00001	1	1080	1	1080	1	1138744	1139823	1080	1	-	-	-	0
BWH15	OmpK35	Intact	scaffold00001	1	1080	1	1080	1	818831	819910	1080	1	-	-	-	0
BWH2	OmpK35	Frame Shift	scaffold00001	0.999074	1	1080	1080	1	4259087	4259920	834	0.772222	-	-	-	299	G62fs
BWH22	OmpK35	Frame Shift	scaffold00001	1.00093	1080	1	1080	1	1159180	1160154	975	0.902778	-	-	-	320	G41fs
BWH28	OmpK35	Intact	scaffold00001	1	1	1080	1080	1	3636545	3637624	1080	1	-	-	-	0
BWH30	OmpK35	Intact	scaffold00001	1	1080	1	1080	1	1125154	1126233	1080	1	-	-	-	0
BWH36	OmpK35	Frame Shift	scaffold00001	1.00093	1080	1	1080	1	4913256	4914230	975	0.902778	-	-	-	320	G41fs
BWH41	OmpK35	Frame Shift	scaffold00001	1.00093	1080	1	1080	1	1647525	1648499	975	0.902778	-	-	-	320	G41fs
BWH45	OmpK35	Frame Shift	scaffold00001	1.00093	1080	1	1080	1	1159810	1160784	975	0.902778	-	-	-	320	G41fs
BWH46	OmpK35	Intact	scaffold00001	1	1080	1	1080	1	824030	825109	1080	1	-	-	-	0
BWH47	OmpK35	Frame Shift	scaffold00001	1.00093	1080	1	1080	1	1067435	1068409	975	0.902778	-	-	-	320	G41fs
BWH48	OmpK35	Intact	scaffold00001	1	1080	1	1080	1	887306	888385	1080	1	-	-	-	0	L14V
BWH78	OmpK35	Intact	scaffold00001	1	1080	1	1080	1	829639	830718	1080	1	-	-	-	0
BWH53	OmpK35	Frame Shift	scaffold00002	1.00093	1080	1	1080	1	1012881	1013855	975	0.902778	-	-	-	320	G41fs
BWH58	OmpK35	Intact	scaffold00001	1	1080	1	1080	1	1067549	1068628	1080	1	-	-	-	0
BWH62	OmpK35	Intact	scaffold00001	1	1080	1	1080	1	1095064	1096143	1080	1	-	-	-	0
BWH66	OmpK35	Intact	scaffold00002	1	1080	1	1080	1	1082131	1083210	1080	1	-	-	-	0
BWH67	OmpK35	Intact	scaffold00001	1	1080	1	1080	1	1062108	1063187	1080	1	-	-	-	0
MGH17	OmpK35	Intact	scaffold00002	1	1080	1	1080	1	806363	807442	1080	1	-	-	-	0
MGH18	OmpK35	Intact	scaffold00001	1	1	1080	1080	1	3582099	3583178	1080	1	-	-	-	0
MGH19	OmpK35	Intact	scaffold00002	1	1080	1	1080	1	824516	825595	1080	1	-	-	-	0
MGH21	OmpK35	Intact	scaffold00001	1	1080	1	1080	1	1131077	1132156	1080	1	-	-	-	0
MGH29	OmpK35	Frame Shift	scaffold00001	1.00093	1080	1	1080	1	902969	903943	975	0.902778	-	-	-	320	G41fs
MGH30	OmpK35	Intact	scaffold00001	1	1	1080	1080	1	3448031	3449110	1080	1	-	-	-	0
MGH31	OmpK35	Frame Shift	scaffold00001	1.00093	1	1080	1080	1	1574418	1575392	975	0.902778	-	-	-	320	G41fs
MGH32	OmpK35	Intact	scaffold00001	1	1	1080	1080	1	3591666	3592745	1080	1	-	-	-	0
MGH35	OmpK35	Intact	scaffold00001	1	1080	1	1080	1	891197	892276	1080	1	-	-	-	0
MGH36	OmpK35	Intact	scaffold00001	1	1080	1	1080	1	1068400	1069479	1080	1	-	-	-	0
MGH39	OmpK35	Intact	scaffold00001	1	1080	1	1080	1	1669723	1670802	1080	1	-	-	-	0
MGH43	OmpK35	Intact	scaffold00001	1	1	1080	1080	1	4599101	4600180	1080	1	-	-	-	0
MGH45	OmpK35	Frame Shift	scaffold00001	1.00093	1080	1	1080	1	901360	902334	975	0.902778	-	-	-	320	G41fs
MGH46	OmpK35	Intact	scaffold00001	1	1	1080	1080	1	2273196	2274275	1080	1	-	-	-	0
MGH47	OmpK35	Truncated	scaffold00002	1	1080	1	1080	1	1066291	1066662	372	0.344444	-	-	-	0	E124trunc,T347S
MGH48	OmpK35	Intact	scaffold00001	1	1080	1	1080	1	1105561	1106640	1080	1	-	-	-	0
MGH51	OmpK35	Frame Shift	scaffold00001	1.00093	1080	1	1080	1	1158983	1159957	975	0.902778	-	-	-	320	G41fs
MGH52	OmpK35	Intact	scaffold00002	1	1080	1	1080	1	814906	815985	1080	1	-	-	-	0	E132K
MGH59	OmpK35	Frame Shift	scaffold00001	1.00093	1080	1	1080	1	624966	625940	975	0.902778	-	-	-	320	G41fs
MGH60	OmpK35	Intact	scaffold00001	1	1080	1	1080	1	830220	831299	1080	1	-	-	-	0	L14V
MGH63	OmpK35	Frame Shift	scaffold00007	0.999074	1080	1	1080	1	5160	5918	759	0.702778	-	-	-	133	E228fs
MGH64	OmpK35	Intact	scaffold00001	1	1080	1	1080	1	1078216	1079295	1080	1	-	-	-	0
MGH65	OmpK35	Frame Shift	scaffold00001	0.999074	1080	1	1080	1	879486	880244	759	0.702778	-	-	-	133	E228fs
MGH66	OmpK35	Intact	scaffold00002	1	1080	1	1080	1	666429	667508	1080	1	-	-	-	0
MGH67	OmpK35	Frame Shift	scaffold00001	1.00093	1080	1	1080	1	902631	903605	975	0.902778	-	-	-	320	G41fs
MGH69	OmpK35	Frame Shift	scaffold00002	1.00463	1080	1	1080	1	1122426	1123400	975	0.902778	-	-	-	62	F300fs
MGH70	OmpK35	Intact	scaffold00001	1	1080	1	1080	1	878071	879150	1080	1	-	-	-	0
MGH71	OmpK35	Frame Shift	scaffold00002	1.00093	1080	1	1080	1	1282990	1283964	975	0.902778	-	-	-	320	G41fs
MGH72	OmpK35	IS102 in promoter region	scaffold00001	1	1080	1	1080	1	1064921	1066000	1080	1	IS102	-29	-999	0
MGH73	OmpK35	Frame Shift	scaffold00002	1.00093	1080	1	1080	1	1080219	1081193	975	0.902778	-	-	-	320	G41fs
MGH74	OmpK35	Intact	scaffold00001	1	1080	1	1080	1	871147	872226	1080	1	-	-	-	0
MGH75	OmpK35	Frame Shift	scaffold00006	0.999074	1080	1	1080	1	5159	5917	759	0.702778	-	-	-	133	E228fs
MGH76	OmpK35	Intact	scaffold00001	1	1080	1	1080	1	905050	906129	1080	1	-	-	-	0	I74T,T93P,I183V,S211G,I241V
MGH79	OmpK35	Frame Shift	scaffold00001	1.00093	1080	1	1080	1	1790137	1791111	975	0.902778	-	-	-	320	G41fs
MGH80	OmpK35	Intact	scaffold00001	1	1080	1	1080	1	869187	870266	1080	1	-	-	-	0	I74T,T93P,I183V,S211G,I241V
MGH101	OmpK35	Intact	scaffold00001	1	1080	1	1080	1	1069246	1070325	1080	1	-	-	-	0
MGH102	OmpK35	Intact	scaffold00001	1	1080	1	1080	1	853362	854441	1080	1	-	-	-	0
MGH111	OmpK35	Frame Shift	scaffold00001	0.999074	1080	1	1080	1	1074913	1075671	759	0.702778	-	-	-	133	E228fs
MGH112	OmpK35	Intact	scaffold00001	1	1080	1	1080	1	1083248	1084327	1080	1	-	-	-	0
MGH113	OmpK35	Intact	scaffold00001	1.00278	1080	1	1080	1	888690	889772	1083	1.00278	-	-	-	0	I74T,T93P,A182S,R184H,S211G,I241V,MULTIPLE,D258G,H260Y,S296A,A298G,I311V,D338A,K341R,A342E
MGH114	OmpK35	Intact	scaffold00001	1	1080	1	1080	1	877202	878281	1080	1	-	-	-	1	I74T,Q92fs,T93fs,I183V,S211G,I241V
MGH115	OmpK35	Frame Shift	scaffold00001	0.999074	1080	1	1080	1	1059172	1059930	759	0.702778	-	-	-	133	E228fs
MGH116	OmpK35	Intact	scaffold00001	1	1080	1	1080	1	1069965	1071044	1080	1	-	-	-	0
MGH117	OmpK35	Frame Shift	scaffold00001	0.999074	1080	1	1080	1	1059280	1060038	759	0.702778	-	-	-	133	E228fs
MGH118	OmpK35	Intact	scaffold00001	1	1	1080	1080	1	1918965	1920044	1080	1	-	-	-	0	E132K
MGH123	OmpK35	Disrupted by ISEc40	scaffold00001	2.01944	1080	1	1076	0.996296	2122501	2123490	990	0.916667	ISEc40	2076	981	0	I74T,T93P,A182S,R184H,S211G,I241V,MULTIPLE,D258G,H260Y,S296A,A298G,I311V
MGH124	OmpK35	Intact	scaffold00001	1	1080	1	1080	1	1080814	1081893	1080	1	-	-	-	0
MGH125	OmpK35	Frame Shift	scaffold00001	1.00093	1080	1	1080	1	785707	786681	975	0.902778	-	-	-	320	G41fs
MGH126	OmpK35	Intact	scaffold00001	1	1080	1	1080	1	818180	819259	1080	1	-	-	-	0
MGH133	OmpK35	Frame Shift	scaffold00001	0.999074	1080	1	1080	1	1090212	1090970	759	0.702778	-	-	-	133	E228fs
MGH134	OmpK35	Intact	scaffold00001	1	1080	1	1080	1	1076119	1077198	1080	1	-	-	-	0
MGH140	OmpK35	Frame Shift	scaffold00001	1.00093	1080	1	1080	1	1160177	1161151	975	0.902778	-	-	-	320	G41fs
MGH147	OmpK35	Intact	scaffold00001	1	1080	1	1080	1	896659	897738	1080	1	-	-	-	0	E132K
MGH148	OmpK35	Intact	scaffold00001	1	1080	1	1080	1	1158717	1159796	1080	1	-	-	-	0	E132K
MGH149	OmpK35	Intact	scaffold00001	1	1080	1	1080	1	1178270	1179349	1080	1	-	-	-	0	E132K
MGH150	OmpK35	Intact	scaffold00001	1	1080	1	1080	1	1078317	1079396	1080	1	-	-	-	0
MGH153	OmpK35	Frame Shift	scaffold00002	1.00093	1080	1	1080	1	1148329	1149303	975	0.902778	-	-	-	320	G41fs
MGH155	OmpK35	Frame Shift	scaffold00001	0.999074	1080	1	1080	1	1071326	1072084	759	0.702778	-	-	-	133	E228fs
MGH156	OmpK35	Intact	scaffold00001	1	1080	1	1080	1	1091480	1092559	1080	1	-	-	-	0	A346T
MGH157	OmpK35	Frame Shift	scaffold00001	1.00093	1080	1	1080	1	1053257	1053895	639	0.591667	-	-	-	153	G208fs
MGH158	OmpK35	Intact	scaffold00001	1	1080	1	1080	1	828179	829258	1080	1	-	-	-	0
MGH161	OmpK35	Intact	scaffold00001	1	1080	1	1080	1	1205886	1206965	1080	1	-	-	-	0	E132K
MGH162	OmpK35	Truncated	scaffold00001	1	1080	1	1080	1	1148024	1148437	414	0.383333	-	-	-	0	E132K,W138trunc
MGH165	OmpK35	Frame Shift	scaffold00002	0.990741	1080	1	1080	1	1138141	1138767	627	0.580556	-	-	-	149	Y209fs
MGH166	OmpK35	Intact	scaffold00001	1	1080	1	1080	1	1076356	1077435	1080	1	-	-	-	0
MGH167	OmpK35	Intact	scaffold00001	1	1080	1	1080	1	1175054	1176133	1080	1	-	-	-	0	E132K
MGH168	OmpK35	Intact	scaffold00001	1	1080	1	1080	1	1067687	1068766	1080	1	-	-	-	0
MGH171	OmpK35	Intact	scaffold00001	1	1080	1	1080	1	1124300	1125379	1080	1	-	-	-	0
MGH172	OmpK35	Intact	scaffold00001	1	1080	1	1080	1	1144579	1145658	1080	1	-	-	-	0
MGH181	OmpK35	Frame Shift	scaffold00002	1.00093	1080	1	1080	1	622880	623854	975	0.902778	-	-	-	320	G41fs
MGH182	OmpK35	Intact	scaffold00001	1	1080	1	1080	1	1108060	1109139	1080	1	-	-	-	0
MGH185	OmpK35	Intact	scaffold00001	1	1080	1	1080	1	1115204	1116283	1080	1	-	-	-	0
MGH186	OmpK35	Intact	scaffold00002	1	1	1080	1080	1	1676087	1677166	1080	1	-	-	-	0
MGH189	OmpK35	Intact	scaffold00001	1	1080	1	1080	1	1115489	1116568	1080	1	-	-	-	0
MGH190	OmpK35	Intact	scaffold00001	1	1080	1	1080	1	1154065	1155144	1080	1	-	-	-	0	E132K
MGH191	OmpK35	Frame Shift	scaffold00001	0.999074	1080	1	1080	1	1067326	1068084	759	0.702778	-	-	-	133	E228fs
MGH192	OmpK35	Intact	scaffold00003	1	1080	1	1080	1	1235879	1236958	1080	1	-	-	-	0	E42K,G344S
MGH193	OmpK35	Intact	scaffold00001	1	1080	1	1080	1	814873	815952	1080	1	-	-	-	0
MGH194	OmpK35	Intact	scaffold00001	1.03056	1080	1	1080	1	1227276	1228388	1113	1.03056	-	-	-	0
MGH201	OmpK35	Frame Shift	scaffold00002	0.999074	1080	1	1080	1	1082460	1083218	759	0.702778	-	-	-	133	E228fs
MGH201	OmpK35	Frame Shift	scaffold00004	0.999074	1080	1	1080	1	4398	5156	759	0.702778	-	-	-	133	E228fs
MGH202	OmpK35	Intact	scaffold00001	1	1080	1	1080	1	1078180	1079259	1080	1	-	-	-	0
MGH203	OmpK35	Frame Shift	scaffold00002	0.999074	1080	1	1080	1	1049485	1050243	759	0.702778	-	-	-	133	E228fs
MGH204	OmpK35	Intact	scaffold00001	1	1080	1	1080	1	1120649	1121728	1080	1	-	-	-	0
MGH205	OmpK35	Intact	scaffold00001	1	1080	1	1080	1	1143273	1144352	1080	1	-	-	-	0
MGH206	OmpK35	Intact	scaffold00001	1	1080	1	1080	1	819479	820558	1080	1	-	-	-	0
MGH211	OmpK35	Frame Shift	scaffold00001	1.00185	1080	1	1080	1	1100513	1101478	966	0.894444	-	-	-	336	E24fs,D54N
MGH212	OmpK35	Intact	scaffold00018	1	1080	1	1080	1	1603760	1604839	1080	1	-	-	-	0	I74T,T93P,I183V,S211G,I241V
MGH221	OmpK35	Intact	scaffold00001	1	1080	1	1080	1	900981	902060	1080	1	-	-	-	0
MGH222	OmpK35	Intact	scaffold00001	1	1080	1	1080	1	1046392	1047471	1080	1	-	-	-	0
MGH227	OmpK35	Intact	scaffold00001	1	1080	1	1080	1	911866	912945	1080	1	-	-	-	0
MGH228	OmpK35	Truncated	scaffold00001	1	1080	1	1080	1	1191096	1191362	267	0.247222	-	-	-	0	E89trunc
MGH229	OmpK35	Intact	scaffold00001	1	1080	1	1080	1	924150	925229	1080	1	-	-	-	0
MGH229A	OmpK35	Intact	scaffold00001	1	1080	1	1080	1	724504	725583	1080	1	-	-	-	0
MGH229B	OmpK35	Intact	scaffold00001	1	1080	1	1080	1	753595	754674	1080	1	-	-	-	0
MGH230	OmpK35	Intact	scaffold00001	1	1080	1	1080	1	953431	954510	1080	1	-	-	-	0
MGH235	OmpK35	Intact	scaffold00001	1	1080	1	1080	1	1173754	1174833	1080	1	-	-	-	0
MGH236	OmpK35	Intact	scaffold00001	1	1080	1	1080	1	633772	634851	1080	1	-	-	-	1	I74T,Q92fs,T93fs,G147S,I183V,S211G,I241V,E257K
MGH251	OmpK35	Intact	scaffold00001	1	1080	1	1080	1	901109	902188	1080	1	-	-	-	0
MGH252	OmpK35	Frame Shift	scaffold00001	0.999074	1080	1	1080	1	812890	813324	435	0.402778	-	-	-	245	N116fs
MGH81	OmpK35	Frame Shift	scaffold00032	0.999074	1080	1	1080	1	5160	5918	759	0.702778	-	-	-	133	E228fs
MGH82	OmpK35	Intact	scaffold00001	1	1080	1	1080	1	1059771	1060850	1080	1	-	-	-	0
MGH83	OmpK35	Intact	scaffold1.1	1	1	1080	1080	1	3452690	3453769	1080	1	-	-	-	0
MGH84	OmpK35	Intact	scaffold00001	1	1080	1	1080	1	1117519	1118598	1080	1	-	-	-	0
MGH89	OmpK35	Intact	scaffold00001	1	1080	1	1080	1	884555	885634	1080	1	-	-	-	0
MGH90	OmpK35	Intact	scaffold00001	1	1080	1	1080	1	1065606	1066685	1080	1	-	-	-	0
MGH91	OmpK35	Frame Shift	scaffold00001	1.00093	1080	1	1080	1	1157713	1158687	975	0.902778	-	-	-	320	G41fs
MGH92	OmpK35	Intact	scaffold00001	1	1080	1	1080	1	229882	230961	1080	1	-	-	-	0	I74T,T93P,I183V,S211G,I241V
MGH93	OmpK35	Frame Shift	scaffold00001	0.999074	1080	1	1080	1	1561979	1562167	189	0.175	-	-	-	312	G49fs
MGH94	OmpK35	Intact	scaffold00001	1	1080	1	1080	1	1083488	1084567	1080	1	-	-	-	0
MGH95	OmpK35	Frame Shift	scaffold00002	1.00093	1080	1	1080	1	1159001	1159975	975	0.902778	-	-	-	320	G41fs
MGH96	OmpK35	Intact	scaffold00001	1.00278	1080	1	1080	1	1819369	1820451	1083	1.00278	-	-	-	0	I74T,T93P,A182S,R184H,S211G,I241V,MULTIPLE,D258G,H260Y,S296A,A298G,I311V,D338A,K341R,A342E
MGH97	OmpK35	Intact	scaffold00001	1	1080	1	1080	1	818718	819797	1080	1	-	-	-	0
MGH98	OmpK35	Intact (contains contig bridge)	scaffold00001	0.971296	1080	32	1049	0.971296	1114918	1115883	966	0.894444	-	-	-	0	E132K
UCI1	OmpK35	Frame Shift	scaffold00002	1.00093	1080	1	1080	1	1157565	1158539	975	0.902778	-	-	-	320	G41fs
UCI13	OmpK35	Frame Shift	scaffold00002	1.00093	1080	1	1080	1	1038365	1039339	975	0.902778	-	-	-	320	G41fs
UCI17	OmpK35	ISKpn34 in promoter region	scaffold00002	1	1080	1	1080	1	1114645	1115724	1080	1	ISKpn34	-24	-999	0
UCI18	OmpK35	Intact	scaffold00001	1	1080	1	1080	1	921939	923018	1080	1	-	-	-	1	I74T,Q92fs,T93fs,I183V,S211G,I241V
UCI19	OmpK35	Frame Shift	scaffold00002	1.00093	1080	1	1080	1	1138161	1139135	975	0.902778	-	-	-	320	G41fs
UCI2	OmpK35	Intact	scaffold00001	1	1	1080	1080	1	3610552	3611631	1080	1	-	-	-	0
UCI20	OmpK35	Intact	scaffold00001	1	1	1080	1080	1	2202437	2203516	1080	1	-	-	-	0
UCI21	OmpK35	Frame Shift	scaffold00001	1.00093	1080	1	1080	1	1036461	1037435	975	0.902778	-	-	-	320	G41fs
UCI22	OmpK35	Frame Shift	scaffold00001	1.00093	1	1080	1080	1	2952024	2952998	975	0.902778	-	-	-	320	G41fs
UCI25	OmpK35	Intact	scaffold00001	1	1	1080	1080	1	2216413	2217492	1080	1	-	-	-	0
UCI26	OmpK35	Intact	scaffold00001	1	1	1080	1080	1	2174046	2175125	1080	1	-	-	-	0	I74T,T93P,E132K,I183V,S211G,I241V
UCI33	OmpK35	Frame Shift	scaffold00001	1.00093	1080	1	1080	1	1159069	1160043	975	0.902778	-	-	-	320	G41fs
UCI34	OmpK35	Intact	scaffold00001	1	1	1080	1080	1	2116507	2117586	1080	1	-	-	-	0
UCI37	OmpK35	Frame Shift	scaffold00001	1.00093	1080	1	1080	1	1159557	1160531	975	0.902778	-	-	-	320	G41fs
UCI38	OmpK35	Frame Shift	scaffold00002	1.00093	1	1080	1080	1	686361	687335	975	0.902778	-	-	-	320	G41fs
UCI4	OmpK35	Intact	scaffold00001	1	1080	1	1080	1	1051813	1052892	1080	1	-	-	-	0
UCI41	OmpK35	Frame Shift	scaffold00001	1.00093	1080	1	1080	1	1160950	1161924	975	0.902778	-	-	-	320	G41fs
UCI42	OmpK35	Intact	scaffold00001	1	1080	1	1080	1	872947	874026	1080	1	-	-	-	0
UCI43	OmpK35	Frame Shift	scaffold00001	1.00093	1080	1	1080	1	1163045	1164019	975	0.902778	-	-	-	320	G41fs
UCI44	OmpK35	Frame Shift	scaffold00001	1.00093	1080	1	1080	1	1163895	1164869	975	0.902778	-	-	-	320	G41fs
UCI55	OmpK35	Frame Shift	scaffold00001	1.00093	1080	1	1080	1	1161065	1162039	975	0.902778	-	-	-	320	G41fs
UCI56	OmpK35	Intact	scaffold00001	1	1080	1	1080	1	1065902	1066981	1080	1	-	-	-	0
UCI59	OmpK35	Frame Shift	scaffold00001	1.00093	1080	1	1080	1	1036777	1037751	975	0.902778	-	-	-	320	G41fs
UCI6	OmpK35	Intact	scaffold00001	1	1080	1	1080	1	1072689	1073768	1080	1	-	-	-	0
UCI60	OmpK35	Intact	scaffold00034	1	1080	1	1080	1	37107	38186	1080	1	-	-	-	0
UCI61	OmpK35	Frame Shift	scaffold00001	1.00093	1080	1	1080	1	906989	907963	975	0.902778	-	-	-	320	G41fs
UCI62	OmpK35	Intact	scaffold00002	1	1080	1	1080	1	1056192	1057271	1080	1	-	-	-	0
UCI63	OmpK35	Frame Shift	scaffold00001	1.00093	1080	1	1080	1	855766	856740	975	0.902778	-	-	-	320	G41fs
UCI64	OmpK35	Intact	scaffold00026	1	1080	1	1080	1	36949	38028	1080	1	-	-	-	0
UCI67	OmpK35	Frame Shift	scaffold00001	1.00093	1080	1	1080	1	1157291	1158265	975	0.902778	-	-	-	320	G41fs
UCI68	OmpK35	Intact	scaffold00001	1	1080	1	1080	1	864912	865991	1080	1	-	-	-	0
UCI7	OmpK35	Intact	scaffold00001	1	1	1080	1080	1	3448160	3449239	1080	1	-	-	-	0
UCI8	OmpK35	Intact	scaffold00002	1	1080	1	1080	1	831133	832212	1080	1	-	-	-	0
UCI105	OmpK35	Frame Shift	scaffold00001	1.00093	1080	1	1080	1	1157958	1158932	975	0.902778	-	-	-	320	G41fs
UCI106	OmpK35	Intact	scaffold00001	1	1080	1	1080	1	494349	495428	1080	1	-	-	-	0
UCI107	OmpK35	Frame Shift	scaffold00001	0.972222	1080	32	1049	0.971296	1086782	1087306	525	0.486111	-	-	-	162	D200fs
UCI108	OmpK35	Intact	scaffold00002	1	1080	1	1080	1	1070190	1071269	1080	1	-	-	-	0
UCI109	OmpK35	Frame Shift	scaffold00002	1.00093	1080	1	1080	1	1155123	1156097	975	0.902778	-	-	-	320	G41fs
UCI110	OmpK35	Intact	scaffold00001	1	1080	1	1080	1	1095375	1096454	1080	1	-	-	-	0
UCI111	OmpK35	Intact	scaffold00001	1	1080	1	1080	1	1135072	1136151	1080	1	-	-	-	0
UCI112	OmpK35	Intact	scaffold00001	1	1080	1	1080	1	1631256	1632335	1080	1	-	-	-	0
UCI113	OmpK35	Frame Shift	scaffold00002	1.00093	1080	1	1080	1	1113560	1114534	975	0.902778	-	-	-	320	G41fs
UCI114	OmpK35	Intact	scaffold00001	1	1080	1	1080	1	1075711	1076790	1080	1	-	-	-	0
UCI115	OmpK35	Frame Shift	scaffold00001	1.00093	1080	1	1080	1	879702	880676	975	0.902778	-	-	-	320	G41fs
UCI116	OmpK35	Intact	scaffold00001	1	1080	1	1080	1	835486	836565	1080	1	-	-	-	0
UCI117	OmpK35	Frame Shift	scaffold00001	1.00093	1080	1	1080	1	1040005	1040979	975	0.902778	-	-	-	320	G41fs
UCI118	OmpK35	Intact	scaffold00001	1	1080	1	1080	1	1120501	1121580	1080	1	-	-	-	0
UCI149	OmpK35	Intact	scaffold00001	1	1080	1	1080	1	1073528	1074607	1080	1	-	-	-	0
UCI150	OmpK35	Intact	scaffold00001	1	1080	1	1080	1	1065219	1066298	1080	1	-	-	-	0
UCI156	OmpK35	Intact	scaffold00001	1.00278	1080	1	1080	1	1195158	1196240	1083	1.00278	-	-	-	0	D50K,I74T,T93P,A182S,R184H,S211G,I241V,MULTIPLE,D258G,H260Y,S296A,A298G,I311V,D338A,K341R,A342E
UCI163	OmpK35	Frame Shift	scaffold00001	1.00093	1080	1	1080	1	920047	921021	975	0.902778	-	-	-	320	G41fs
UCI164	OmpK35	Intact	scaffold00002	1	1080	1	1080	1	1060193	1061272	1080	1	-	-	-	0
UCI171	OmpK35	Frame Shift	scaffold00001	1.00093	1080	1	1080	1	1159635	1160609	975	0.902778	-	-	-	320	G41fs
UCI172	OmpK35	Intact	scaffold00001	1	1080	1	1080	1	533392	534471	1080	1	-	-	-	0
UCI177	OmpK35	Frame Shift	scaffold00001	1.00093	1080	1	1080	1	1200822	1201796	975	0.902778	-	-	-	320	G41fs
UCI178	OmpK35	Intact	scaffold00002	1	1080	1	1080	1	877718	878797	1080	1	-	-	-	0
UCI181	OmpK35	Intact	scaffold00001	1	1080	1	1080	1	1130185	1131264	1080	1	-	-	-	0
UCI182	OmpK35	Intact	scaffold00001	1	1080	1	1080	1	1104023	1105102	1080	1	-	-	-	0	E132K
UCI185	OmpK35	Frame Shift	scaffold00001	1.00093	1080	1	1080	1	1164712	1165686	975	0.902778	-	-	-	320	G41fs
UCI186	OmpK35	Intact	scaffold00001	1	1080	1	1080	1	1082537	1083616	1080	1	-	-	-	0	G90D,E132K
UCI187	OmpK35	Intact	scaffold00001	1	1080	1	1080	1	1107588	1108667	1080	1	-	-	-	0
UCI188	OmpK35	Intact	scaffold00002	1	1080	1	1080	1	1071491	1072570	1080	1	-	-	-	0
UCI189	OmpK35	Frame Shift	scaffold00001	0.990741	1080	1	1080	1	567196	567945	750	0.694444	-	-	-	193	D165fs
UCI190	OmpK35	Intact	scaffold00001	1	1080	1	1080	1	1077352	1078431	1080	1	-	-	-	0
UCI192	OmpK35	Intact	scaffold00001	1	1080	1	1080	1	1124482	1125561	1080	1	-	-	-	0
UCI195	OmpK35	Frame Shift	scaffold00001	1.00093	1080	1	1080	1	1159375	1160349	975	0.902778	-	-	-	320	G41fs
UCI196	OmpK35	Intact	scaffold00002	1	1080	1	1080	1	1083954	1085033	1080	1	-	-	-	0
UCI197	OmpK35	Intact	scaffold00001	1	1080	1	1080	1	887056	888135	1080	1	-	-	-	0
UCI198	OmpK35	Frame Shift	scaffold00001	1.00093	1080	1	1080	1	1142291	1143256	966	0.894444	-	-	-	349	P12fs
UCI199	OmpK35	Frame Shift	scaffold00002	1.00093	1080	1	1080	1	1066017	1066655	639	0.591667	-	-	-	153	G208fs
UCI200	OmpK35	Intact	scaffold00001	1	1080	1	1080	1	1097781	1098860	1080	1	-	-	-	0
UCI201	OmpK35	Intact	scaffold00001	1	1080	1	1080	1	697227	698306	1080	1	-	-	-	0
UCI202	OmpK35	Intact	scaffold00001	1	1080	1	1080	1	1107450	1108529	1080	1	-	-	-	0
UCI69	OmpK35	Frame Shift	scaffold00001	1.00093	1080	1	1080	1	905891	906865	975	0.902778	-	-	-	320	G41fs
UCI70	OmpK35	Intact	scaffold00002	1	1080	1	1080	1	1280407	1281486	1080	1	-	-	-	0
UCI75	OmpK35	Frame Shift	scaffold00001	1.00093	1080	1	1080	1	1161048	1162022	975	0.902778	-	-	-	320	G41fs
UCI76	OmpK35	Intact	scaffold00001	1	1080	1	1080	1	1077724	1078803	1080	1	-	-	-	0	E132K
UCI81	OmpK35	Frame Shift	scaffold00001	1.00093	1080	1	1080	1	1159353	1160327	975	0.902778	-	-	-	320	G41fs
UCI82	OmpK35	Intact	scaffold00001	1	1080	1	1080	1	1172602	1173681	1080	1	-	-	-	0
UCI91	OmpK35	Frame Shift	scaffold00001	1.00093	1080	1	1080	1	1158776	1159750	975	0.902778	-	-	-	320	G41fs
UCI92	OmpK35	Intact	scaffold00001	1	1080	1	1080	1	895717	896796	1080	1	-	-	-	0
UCI93	OmpK35	Frame Shift	scaffold00001	1.00093	1080	1	1080	1	856443	857417	975	0.902778	-	-	-	320	G41fs
UCI94	OmpK35	Intact	scaffold00001	1	1080	1	1080	1	938173	939252	1080	1	-	-	-	0
UCI95	OmpK35	Frame Shift	scaffold00001	1.00093	1	1080	1080	1	3383413	3384387	975	0.902778	-	-	-	320	G41fs
UCI96	OmpK35	Intact	scaffold00001	1	1080	1	1080	1	1042974	1044053	1080	1	-	-	-	0
UCI123	OmpK35	Intact	scaffold00011	1	1080	1	1080	1	504308	505387	1080	1	-	-	-	0
UCI124	OmpK35	Intact	scaffold00001	1	1080	1	1080	1	889653	890732	1080	1	-	-	-	0
UCI126	OmpK35	Intact	scaffold00001	1	1080	1	1080	1	887924	889003	1080	1	-	-	-	0
UCI130	OmpK35	Intact	scaffold00001	1	1080	1	1080	1	833567	834646	1080	1	-	-	-	0
UCI133	OmpK35	Frame Shift	scaffold00001	1.00093	1080	1	1080	1	840548	841522	975	0.902778	-	-	-	320	G41fs
UCI134	OmpK35	Intact	scaffold00001	1	1080	1	1080	1	1060608	1061687	1080	1	-	-	-	0
UCI137	OmpK35	Frame Shift	scaffold00001	1.00093	1080	1	1080	1	1156872	1157846	975	0.902778	-	-	-	320	G41fs
UCI138	OmpK35	Intact	scaffold00001	1	1080	1	1080	1	1105784	1106863	1080	1	-	-	-	0
UCI139	OmpK35	Frame Shift	scaffold00002	1.00093	1080	1	1080	1	1094166	1095140	975	0.902778	-	-	-	320	G41fs
UCI140	OmpK35	Intact	scaffold00001	1	1080	1	1080	1	1094212	1095291	1080	1	-	-	-	0	E132K
UCI145	OmpK35	Frame Shift	scaffold00001	1.00093	1080	1	1080	1	489261	490235	975	0.902778	-	-	-	320	G41fs
UCI146	OmpK35	Intact	scaffold00001	1	1080	1	1080	1	3477680	3478759	1080	1	-	-	-	0
UCI14	OmpK35	Intact	scaffold00001	1.00278	1080	1	1080	1	807860	808942	1083	1.00278	-	-	-	0	I74T,T93P,A182S,R184H,S211G,I241V,MULTIPLE,D258G,H260Y,S296A,A298G,I311V,D338A,K341R,A342E
MGH44	OmpK35	Intact	scaffold00001	1.00278	1080	1	1080	1	5105771	5106853	1083	1.00278	-	-	-	0	I74T,T93P,A182S,R184H,S211G,I241V,MULTIPLE,D258G,H260Y,S296A,A298G,I311V,D338A,K341R,A342E
BIDMC61	OmpK35	Intact	scaffold00001	1	1080	1	1080	1	853030	854109	1080	1	-	-	-	0	I74T,T93P,I183V,S211G,I241V
MGH20	OmpK35	Intact	scaffold00002	1	1080	1	1080	1	869840	870919	1080	1	-	-	-	0	I74T,T93P,I183V,S211G,I241V
MGH40	OmpK35	Intact	scaffold00001	1	1080	1	1080	1	1193981	1195060	1080	1	-	-	-	0	I74T,T93P,I183V,S211G,I241V
MGH68	OmpK35	Intact	scaffold00001	1	1080	1	1080	1	1186085	1187164	1080	1	-	-	-	0	I74T,T93P,I183V,S211G,I241V
UCI10	OmpK35	Intact	scaffold00001	1	1080	1	1080	1	1884942	1886021	1080	1	-	-	-	0	I74T,T93P,I183V,S211G,I241V
BIDMC50	OmpF	Intact	scaffold00001	0.959596	1018	1	1018	0.934803	1507405	1508514	1110	1.01928	-	-	-	0
BIDMC81	OmpF	Intact	scaffold00002	0.817264	875	1	875	0.803489	325599	326708	1110	1.01928	-	-	-	0
MGH226	OmpF	Intact	scaffold00001	0.959596	1018	1	1018	0.934803	1872632	1873741	1110	1.01928	-	-	-	0

## Sheet: Table S5
Table S5: Disruptions in OmpC/OmpK36 porin gene
Isolate ID	Closest reference sequence for porin	Predicted Porin Status	Scaffold in which porin was identified	Alignment length divided by reference length	Start coordinate of reference aligned to scaffold	Stop coordinate of reference aligned to scaffold	Number of nucleotides of reference aligned to scaffold	% of reference aligned to scaffold	Start coordinate of gene call for porin in scaffold	Stop coordinate of gene call for porin in scaffold	Length of gene call for porin	% of reference covered by gene call	Name of IS element found to potentially affect porin	IS element start relative to porin	IS element stop relative to porin	Number of codons affected by frameshift	Mutations in porin amino acid sequence
UCI194	OmpC	Disrupted	scaffold00003	0.901268	1104	98	1007	0.912138	4021446	4022453	1008	0.913043	-	-	-	0
BIDMC87	OmpC	Disrupted by IS1A	scaffold00001	1.69565	1	1104	1113	1.00815	349790	350695	906	0.820652	IS1A	213	980	1	V24I,MULTIPLE,K48T,D49fs,V50A,T68N
MGH129	OmpC	Frame Shift	scaffold00002	1.0154	1104	1	1104	1	185312	185842	531	0.480978	-	-	-	186	D49S,V50E,N174fs,N176S,P177V,S178D,F182_T183del,S184fs,G185fs,D192G,G216A,I218V,A226D,T229F,A230fs,INDELS,INDELS,MULTIPLE,L296V,G307fs,R308fs,MULTIPLE,Q346R,N357D
MGH143	OmpC	Frame Shift	scaffold00001	1.0154	1104	1	1104	1	1435273	1435803	531	0.480978	-	-	-	186	D49S,V50E,N174fs,N176S,P177V,S178D,F182_T183del,S184fs,G185fs,D192G,G216A,I218V,A226D,T229F,A230fs,INDELS,INDELS,MULTIPLE,L296V,G307fs,R308fs,MULTIPLE,Q346R,N357D
MGH107	OmpC	Frame Shift	scaffold00001	1.01449	1104	1	1104	1	2506578	2507186	609	0.55163	-	-	-	150	D49S,V50E,N176S,P177V,S178D,F182_T183del,S184fs,G185fs,D192G,T206fs,G216A,I218V,A226D,T229F,A230fs,INDELS,INDELS,MULTIPLE,L296V,G307fs,R308fs,MULTIPLE,Q346R,N357D
UCI102	OmpC	Intact	scaffold00001	0.986413	1	1104	1104	1	1498627	1499715	1089	0.986413	-	-	-	0
UCI162	OmpC	Intact	scaffold00001	0.986413	1	1104	1104	1	1279108	1280196	1089	0.986413	-	-	-	0
MGH54	OmpC	Intact	scaffold00001	0.986413	1	1104	1104	1	316889	317977	1089	0.986413	-	-	-	0
UCI101	OmpC	Intact	scaffold00001	0.98913	1	1104	1104	1	310320	311411	1092	0.98913	-	-	-	0
UCI174	OmpC	Intact	scaffold00001	0.98913	1	1104	1104	1	1780073	1781164	1092	0.98913	-	-	-	0
UCI131	OmpC	Intact	scaffold00001	0.98913	1	1104	1104	1	1265349	1266440	1092	0.98913	-	-	-	0
UCI50	OmpC	Intact	scaffold00001	0.98913	1	1104	1104	1	303067	304158	1092	0.98913	-	-	-	0
BWH76	OmpC	Intact	scaffold00001	0.98913	1	1104	1104	1	4126602	4127693	1092	0.98913	-	-	-	0
MGH4	OmpC	Intact	scaffold00001	0.98913	1	1104	1104	1	299042	300133	1092	0.98913	-	-	-	0
BIDMC109	OmpC	Intact	scaffold00001	0.98913	1	1104	1104	1	1338267	1339358	1092	0.98913	-	-	-	0
BIDMC93	OmpC	Intact	scaffold00001	0.98913	1	1104	1104	1	2004899	2005990	1092	0.98913	-	-	-	0
MGH85	OmpC	Intact	scaffold00001	0.98913	1	1104	1104	1	2464512	2465603	1092	0.98913	-	-	-	0
BIDMC17B	OmpC	Intact	scaffold00001	0.991848	1	1104	1104	1	2553966	2555060	1095	0.991848	-	-	-	8	V24I,K48D,D49S,V50K,Q54K,N84fs,S85N,A86fs,N88S,E89D,N91S,G137D,N165D,N176S,MULTIPLE,S178fs,G181_F182del,S184fs,G185D,MULTIPLE,N189G,G190R,R191D,MULTIPLE,MULTIPLE,D208N,G216A,I218V,T224fs,MULTIPLE,A226D,T229N,MULTIPLE,MULTIPLE,N235T,D350A,N357D
BIDMC19A	OmpC	Intact	scaffold00001	0.991848	1	1104	1104	1	2554557	2555651	1095	0.991848	-	-	-	8	V24I,K48D,D49S,V50K,Q54K,N84fs,S85N,A86fs,N88S,E89D,N91S,G137D,N165D,N176S,MULTIPLE,S178fs,G181_F182del,S184fs,G185D,MULTIPLE,N189G,G190R,R191D,MULTIPLE,MULTIPLE,D208N,G216A,I218V,T224fs,MULTIPLE,A226D,T229N,MULTIPLE,MULTIPLE,N235T,D350A,N357D
BIDMC19B	OmpC	Intact	scaffold00001	0.991848	1	1104	1104	1	409060	410154	1095	0.991848	-	-	-	8	V24I,K48D,D49S,V50K,Q54K,N84fs,S85N,A86fs,N88S,E89D,N91S,G137D,N165D,N176S,MULTIPLE,S178fs,G181_F182del,S184fs,G185D,MULTIPLE,N189G,G190R,R191D,MULTIPLE,MULTIPLE,D208N,G216A,I218V,T224fs,MULTIPLE,A226D,T229N,MULTIPLE,MULTIPLE,N235T,D350A,N357D
BIDMC2B	OmpC	Intact	scaffold00001	0.991848	1	1104	1104	1	2120788	2121882	1095	0.991848	-	-	-	8	V24I,K48D,D49S,V50K,Q54K,N84fs,S85N,A86fs,N88S,E89D,N91S,G137D,N165D,N176S,MULTIPLE,S178fs,G181_F182del,S184fs,G185D,MULTIPLE,N189G,G190R,R191D,MULTIPLE,MULTIPLE,D208N,G216A,I218V,T224fs,MULTIPLE,A226D,T229N,MULTIPLE,MULTIPLE,N235T,D350A,N357D
BIDMC43a	OmpC	Intact	scaffold00001	0.991848	1	1104	1104	1	2012913	2014007	1095	0.991848	-	-	-	8	V24I,K48D,D49S,V50K,Q54K,N84fs,S85N,A86fs,N88S,E89D,N91S,G137D,N165D,N176S,MULTIPLE,S178fs,G181_F182del,S184fs,G185D,MULTIPLE,N189G,G190R,R191D,MULTIPLE,MULTIPLE,D208N,G216A,I218V,T224fs,MULTIPLE,A226D,T229N,MULTIPLE,MULTIPLE,N235T,D350A,N357D
CDC0349	OmpC	Intact	scaffold00001	0.991848	1	1104	1104	1	2691783	2692877	1095	0.991848	-	-	-	8	V24I,K48D,D49S,V50K,Q54K,N84fs,S85N,A86fs,N88S,E89D,N91S,G137D,N165D,N176S,MULTIPLE,S178fs,G181_F182del,S184fs,G185D,MULTIPLE,N189G,G190R,R191D,MULTIPLE,MULTIPLE,D208N,G216A,I218V,T224fs,MULTIPLE,A226D,T229N,MULTIPLE,MULTIPLE,N235T,D350A,N357D
MGH219	OmpC	Intact	scaffold00001	0.991848	1	1104	1104	1	2358394	2359488	1095	0.991848	-	-	-	2	V24I,MULTIPLE,K48T,D49fs,V50A,T68N,A86G,Q104A,V106A,T155Q,A167fs,V168fs
UCI85	OmpC	Intact	scaffold00001	0.991848	1	1104	1104	1	1258372	1259466	1095	0.991848	-	-	-	0
UCI86	OmpC	Intact	scaffold00001	0.991848	1	1104	1104	1	304273	305367	1095	0.991848	-	-	-	0
MGH220	OmpC	Intact	scaffold00001	0.991848	1	1104	1104	1	1970876	1971970	1095	0.991848	-	-	-	0
UCI148	OmpC	Intact	scaffold00001	0.991848	1	1104	1104	1	1464504	1465598	1095	0.991848	-	-	-	0
UCI169	OmpC	Intact	scaffold00001	0.991848	1	1104	1104	1	2796106	2797200	1095	0.991848	-	-	-	0
UCI173	OmpC	Intact	scaffold00001	0.991848	1	1104	1104	1	310868	311962	1095	0.991848	-	-	-	0
UCI23	OmpC	Intact	scaffold00001	0.991848	1	1104	1104	1	2095950	2097044	1095	0.991848	-	-	-	0
BWH63	OmpC	Intact	scaffold00001	0.991848	1	1104	1104	1	274018	275112	1095	0.991848	-	-	-	0
BWH71	OmpC	Intact	scaffold00001	0.991848	1	1104	1104	1	2992655	2993749	1095	0.991848	-	-	-	0
BWH27	OmpC	Intact	scaffold00001	0.991848	1	1104	1104	1	1590912	1592006	1095	0.991848	-	-	-	0
BWH37	OmpC	Intact	scaffold00001	0.991848	1	1104	1104	1	3395037	3396131	1095	0.991848	-	-	-	0
BWH39	OmpC	Intact	scaffold00001	0.991848	1	1104	1104	1	1424697	1425791	1095	0.991848	-	-	-	0
BWH75	OmpC	Intact	scaffold00001	0.991848	1	1104	1104	1	301879	302973	1095	0.991848	-	-	-	0
MGH11	OmpC	Intact	scaffold00001	0.991848	1	1104	1104	1	1448556	1449650	1095	0.991848	-	-	-	0
MGH12	OmpC	Intact	scaffold00001	0.991848	1	1104	1104	1	4669790	4670884	1095	0.991848	-	-	-	0
MGH1	OmpC	Intact	scaffold00001	0.991848	1	1104	1104	1	333096	334190	1095	0.991848	-	-	-	0
MGH2	OmpC	Intact	scaffold00001	0.991848	1	1104	1104	1	1586916	1588010	1095	0.991848	-	-	-	0
MGH5	OmpC	Intact	scaffold00001	0.991848	1	1104	1104	1	347704	348798	1095	0.991848	-	-	-	0
MGH6	OmpC	Intact	scaffold00001	0.991848	1	1104	1104	1	1148385	1149479	1095	0.991848	-	-	-	0
MGH9	OmpC	Intact	scaffold00001	0.991848	1	1104	1104	1	347661	348755	1095	0.991848	-	-	-	0
BIDMC100	OmpC	Intact	scaffold00001	0.991848	1	1104	1104	1	1053809	1054903	1095	0.991848	-	-	-	0
MGH120	OmpC	Intact	scaffold00001	0.991848	1	1104	1104	1	1961741	1962835	1095	0.991848	-	-	-	0
MGH127	OmpC	Intact	scaffold00001	0.991848	1	1104	1104	1	1107608	1108702	1095	0.991848	-	-	-	0
MGH128	OmpC	Intact	scaffold00001	0.991848	1	1104	1104	1	323168	324262	1095	0.991848	-	-	-	0
UCI141	OmpC	Intact	scaffold00001	0.997283	1	1104	1104	1	1256032	1257132	1101	0.997283	-	-	-	0
BIDMC107	OmpC	Intact	scaffold00001	0.997283	1	1104	1104	1	4104621	4105721	1101	0.997283	-	-	-	0
MGH100	OmpC	Intact	scaffold00001	0.997283	1	1104	1104	1	370153	371253	1101	0.997283	-	-	-	0
MGH110	OmpC	Intact	scaffold00001	1.00543	1	1104	1104	1	343433	344542	1110	1.00543	-	-	-	0
MGH99	OmpC	Intact	scaffold00001	1.01087	1	1104	1104	1	372381	373496	1116	1.01087	-	-	-	0
MGH279	OmpC	Intact	scaffold1.1	1.01087	1	1104	1104	1	1750489	1751604	1116	1.01087	-	-	-	0
MGH281	OmpC	Intact	scaffold1.1	1.01087	1	1104	1104	1	1750518	1751633	1116	1.01087	-	-	-	0
MGH281c	OmpC	Intact	scaffold1.1	1.01087	1	1104	1104	1	1750509	1751624	1116	1.01087	-	-	-	0
MGH283	OmpC	Intact	scaffold1.1	1.01087	1	1104	1104	1	2022027	2023142	1116	1.01087	-	-	-	0
MGH103	OmpC	Intact	scaffold1.1	1.01087	1	1104	1104	1	1651354	1652469	1116	1.01087	-	-	-	0
MGH105	OmpC	Intact	scaffold1.1	1.01087	1	1104	1104	1	1715001	1716116	1116	1.01087	-	-	-	0
BWH55	OmpC	Intact	scaffold00001	1.0163	1	1104	1104	1	2408780	2409901	1122	1.0163	-	-	-	4	K37T,D49S,V50E,N176S,P177V,S178D,F182_T183del,S184fs,G185fs,D192G,G216A,I218V,A226D,T229F,A230fs,INDELS,INDELS,MULTIPLE,L296V,G307fs,R308fs,MULTIPLE,Q346R,N357D
MGH151	OmpC	Intact	scaffold00001	1.02446	1	1104	1104	1	4396718	4397848	1131	1.02446	-	-	-	0
MGH16	OmpC	Intact	scaffold00001	0.97192	38	1104	1067	0.966486	1629669	1630778	1110	1.00543	-	-	-	0
UCI193	OmpC	Intact	scaffold00001	0.708333	797	1	797	0.72192	3993959	3995071	1113	1.00815	-	-	-	0
UCI142	OmpC	Intact	scaffold00001	0.708333	797	1	797	0.72192	1310291	1311415	1125	1.01902	-	-	-	0
MGH132	OmpC	Intact	scaffold00001	0.986413	1104	1	1104	1	2838735	2839823	1089	0.986413	-	-	-	0
BWH49	OmpC	Intact	scaffold00003	0.98913	1104	1	1104	1	226962	228053	1092	0.98913	-	-	-	2	N176S,P177V,F182_T183del,S184fs,G185fs,D192E,G216A,I218V,A226D,T229fs,A231fs
BIDMC114	OmpC	Intact	scaffold00001	0.98913	1104	1	1104	1	1180207	1181298	1092	0.98913	-	-	-	2	N47D,D49S,N176S,P177V,F182_T183del,S184fs,G185fs,D192G,A226D,T229fs,A231fs
BIDMC49a	OmpC	Intact	scaffold00001	0.98913	1104	1	1104	1	973959	975050	1092	0.98913	-	-	-	2	N47D,D49S,N176S,P177V,F182_T183del,S184fs,G185fs,D192G,A226D,T229fs,A231fs
BIDMC49b	OmpC	Intact	scaffold00001	0.98913	1104	1	1104	1	988575	989666	1092	0.98913	-	-	-	2	N47D,D49S,N176S,P177V,F182_T183del,S184fs,G185fs,D192G,A226D,T229fs,A231fs
BIDMC65	OmpC	Intact	scaffold00002	0.98913	1104	1	1104	1	327201	328292	1092	0.98913	-	-	-	2	N47D,D49S,N176S,P177V,F182_T183del,S184fs,G185fs,D192G,A226D,T229fs,A231fs
BWH82	OmpC	Intact	scaffold00001	0.98913	1104	1	1104	1	2413723	2414814	1092	0.98913	-	-	-	2	N47D,D49S,N176S,P177V,F182_T183del,S184fs,G185fs,D192G,A226D,T229fs,A231fs
MGH164	OmpC	Intact	scaffold00001	0.98913	1104	1	1104	1	768094	769185	1092	0.98913	-	-	-	2	N47D,D49S,N176S,P177V,F182_T183del,S184fs,G185fs,D192G,A226D,T229fs,A231fs
MGH208	OmpC	Intact	scaffold00001	0.98913	1104	1	1104	1	1006724	1007815	1092	0.98913	-	-	-	2	N47D,D49S,N176S,P177V,F182_T183del,S184fs,G185fs,D192G,A226D,T229fs,A231fs
MGH200	OmpC	Intact	scaffold00001	0.98913	1104	1	1104	1	1109383	1110474	1092	0.98913	-	-	-	0
UCI147	OmpC	Intact	scaffold00001	0.98913	1104	1	1104	1	345205	346296	1092	0.98913	-	-	-	0
UCI175	OmpC	Intact	scaffold00001	0.98913	1104	1	1104	1	131481	132572	1092	0.98913	-	-	-	0
UCI132	OmpC	Intact	scaffold00001	0.98913	1104	1	1104	1	3577843	3578934	1092	0.98913	-	-	-	0
UCI11	OmpC	Intact	scaffold00001	0.98913	1104	1	1104	1	365050	366141	1092	0.98913	-	-	-	0
UCI3	OmpC	Intact	scaffold00001	0.98913	1104	1	1104	1	3350330	3351421	1092	0.98913	-	-	-	0
BWH64	OmpC	Intact	scaffold00001	0.98913	1104	1	1104	1	3668536	3669627	1092	0.98913	-	-	-	0
MGH13	OmpC	Intact	scaffold00001	0.98913	1104	1	1104	1	1428610	1429701	1092	0.98913	-	-	-	0
UCI183	OmpC	Intact	scaffold00001	0.991848	1104	1	1104	1	990257	991351	1095	0.991848	-	-	-	8	G17A,V24I,K48D,D49S,V50K,Q54K,N84fs,S85N,A86fs,N88S,E89D,N91S,G137D,N165D,N176S,MULTIPLE,S178fs,G181_F182del,S184fs,G185D,MULTIPLE,N189G,G190R,R191D,MULTIPLE,MULTIPLE,D208N,G216A,I218V,T224fs,MULTIPLE,A226D,T229N,MULTIPLE,MULTIPLE,N235T,Q346R,N357D
BIDMC106	OmpC	Intact	scaffold00005	0.991848	1104	1	1104	1	142927	144021	1095	0.991848	-	-	-	8	V24I,K48D,D49S,V50K,Q54K,N84fs,S85N,A86fs,N88S,E89D,N91S,G132D,G133S,G137D,N165D,N176S,MULTIPLE,S178fs,G181_F182del,S184fs,G185D,MULTIPLE,N189G,G190R,R191D,MULTIPLE,MULTIPLE,D208N,G216A,I218V,T224fs,MULTIPLE,A226D,T229N,MULTIPLE,MULTIPLE,N235T,Q346R,N357D
BIDMC115	OmpC	Intact	scaffold00001	0.991848	1104	1	1104	1	1984321	1985415	1095	0.991848	-	-	-	8	V24I,K48D,D49S,V50K,Q54K,N84fs,S85N,A86fs,N88S,E89D,N91S,G137D,N165D,N176S,MULTIPLE,S178fs,G181_F182del,S184fs,G185D,MULTIPLE,N189G,G190R,R191D,MULTIPLE,MULTIPLE,D208N,G216A,I218V,T224fs,MULTIPLE,A226D,T229N,MULTIPLE,MULTIPLE,N235T,D350A,N357D
BIDMC15	OmpC	Intact	scaffold00001	0.991848	1104	1	1104	1	791107	792201	1095	0.991848	-	-	-	8	V24I,K48D,D49S,V50K,Q54K,N84fs,S85N,A86fs,N88S,E89D,N91S,G137D,N165D,N176S,MULTIPLE,S178fs,G181_F182del,S184fs,G185D,MULTIPLE,N189G,G190R,R191D,MULTIPLE,MULTIPLE,D208N,G216A,I218V,T224fs,MULTIPLE,A226D,T229N,MULTIPLE,MULTIPLE,N235T,D350A,N357D
BIDMC17A	OmpC	Intact	scaffold00001	0.991848	1104	1	1104	1	2543450	2544544	1095	0.991848	-	-	-	8	V24I,K48D,D49S,V50K,Q54K,N84fs,S85N,A86fs,N88S,E89D,N91S,G137D,N165D,N176S,MULTIPLE,S178fs,G181_F182del,S184fs,G185D,MULTIPLE,N189G,G190R,R191D,MULTIPLE,MULTIPLE,D208N,G216A,I218V,T224fs,MULTIPLE,A226D,T229N,MULTIPLE,MULTIPLE,N235T,D350A,N357D
BIDMC19C	OmpC	Intact	scaffold00001	0.991848	1104	1	1104	1	2544213	2545307	1095	0.991848	-	-	-	8	V24I,K48D,D49S,V50K,Q54K,N84fs,S85N,A86fs,N88S,E89D,N91S,G137D,N165D,N176S,MULTIPLE,S178fs,G181_F182del,S184fs,G185D,MULTIPLE,N189G,G190R,R191D,MULTIPLE,MULTIPLE,D208N,G216A,I218V,T224fs,MULTIPLE,A226D,T229N,MULTIPLE,MULTIPLE,N235T,D350A,N357D
BIDMC3	OmpC	Intact	scaffold00001	0.991848	1104	1	1104	1	2308792	2309886	1095	0.991848	-	-	-	8	V24I,K48D,D49S,V50K,Q54K,N84fs,S85N,A86fs,N88S,E89D,N91S,G137D,N165D,N176S,MULTIPLE,S178fs,G181_F182del,S184fs,G185D,MULTIPLE,N189G,G190R,R191D,MULTIPLE,MULTIPLE,D208N,G216A,I218V,T224fs,MULTIPLE,A226D,T229N,MULTIPLE,MULTIPLE,N235T,D350A,N357D
BIDMC43b	OmpC	Intact	scaffold00001	0.991848	1104	1	1104	1	1115620	1116714	1095	0.991848	-	-	-	8	V24I,K48D,D49S,V50K,Q54K,N84fs,S85N,A86fs,N88S,E89D,N91S,G137D,N165D,N176S,MULTIPLE,S178fs,G181_F182del,S184fs,G185D,MULTIPLE,N189G,G190R,R191D,MULTIPLE,MULTIPLE,D208N,G216A,I218V,T224fs,MULTIPLE,A226D,T229N,MULTIPLE,MULTIPLE,N235T,D350A,N357D
BIDMC6	OmpC	Intact	scaffold00001	0.991848	1104	1	1104	1	2545847	2546941	1095	0.991848	-	-	-	8	V24I,K48D,D49S,V50K,Q54K,N84fs,S85N,A86fs,N88S,E89D,N91S,G137D,N165D,N176S,MULTIPLE,S178fs,G181_F182del,S184fs,G185D,MULTIPLE,N189G,G190R,R191D,MULTIPLE,MULTIPLE,D208N,G216A,I218V,T224fs,MULTIPLE,A226D,T229N,MULTIPLE,MULTIPLE,N235T,D350A,N357D
BIDMC71	OmpC	Intact	scaffold00001	0.991848	1104	1	1104	1	2315212	2316306	1095	0.991848	-	-	-	8	V24I,K48D,D49S,V50K,Q54K,N84fs,S85N,A86fs,N88S,E89D,N91S,G137D,N165D,N176S,MULTIPLE,S178fs,G181_F182del,S184fs,G185D,MULTIPLE,N189G,G190R,R191D,MULTIPLE,MULTIPLE,D208N,G216A,I218V,T224fs,MULTIPLE,A226D,T229N,MULTIPLE,MULTIPLE,N235T,D350A,N357D
BIDMC82	OmpC	Intact	scaffold00004	0.991848	1104	1	1104	1	23493	24587	1095	0.991848	-	-	-	8	V24I,K48D,D49S,V50K,Q54K,N84fs,S85N,A86fs,N88S,E89D,N91S,G137D,N165D,N176S,MULTIPLE,S178fs,G181_F182del,S184fs,G185D,MULTIPLE,N189G,G190R,R191D,MULTIPLE,MULTIPLE,D208N,G216A,I218V,T224fs,MULTIPLE,A226D,T229N,MULTIPLE,MULTIPLE,N235T,D350A,N357D
BIDMC9	OmpC	Intact	scaffold00003	0.991848	1104	1	1104	1	770445	771539	1095	0.991848	-	-	-	8	V24I,K48D,D49S,V50K,Q54K,N84fs,S85N,A86fs,N88S,E89D,N91S,G137D,N165D,N176S,MULTIPLE,S178fs,G181_F182del,S184fs,G185D,MULTIPLE,N189G,G190R,R191D,MULTIPLE,MULTIPLE,D208N,G216A,I218V,T224fs,MULTIPLE,A226D,T229N,MULTIPLE,MULTIPLE,N235T,D350A,N357D
BWH68	OmpC	Intact	scaffold00001	0.991848	1104	1	1104	1	529165	530259	1095	0.991848	-	-	-	8	V24I,K48D,D49S,V50K,Q54K,N84fs,S85N,A86fs,N88S,E89D,N91S,G137D,N165D,N176S,MULTIPLE,S178fs,G181_F182del,S184fs,G185D,MULTIPLE,N189G,G190R,R191D,MULTIPLE,MULTIPLE,D208N,G216A,I218V,T224fs,MULTIPLE,A226D,T229N,MULTIPLE,MULTIPLE,N235T,D350A,N357D
CDC0494	OmpC	Intact	scaffold00001	0.991848	1104	1	1104	1	2254557	2255651	1095	0.991848	-	-	-	8	V24I,K48D,D49S,V50K,Q54K,N84fs,S85N,A86fs,N88S,E89D,N91S,G137D,N165D,N176S,MULTIPLE,S178fs,G181_F182del,S184fs,G185D,MULTIPLE,N189G,G190R,R191D,MULTIPLE,MULTIPLE,D208N,G216A,I218V,T224fs,MULTIPLE,A226D,T229N,MULTIPLE,MULTIPLE,N235T,D350A,N357D
UCI165	OmpC	Intact	scaffold00001	0.991848	1104	1	1104	1	2489657	2490751	1095	0.991848	-	-	-	8	V24I,K48D,D49S,V50K,Q54K,N84fs,S85N,A86fs,N88S,E89D,N91S,G137D,N165D,N176S,MULTIPLE,S178fs,G181_F182del,S184fs,G185D,MULTIPLE,N189G,G190R,R191D,MULTIPLE,MULTIPLE,D208N,G216A,I218V,T224fs,MULTIPLE,A226D,T229N,MULTIPLE,MULTIPLE,N235T,D350A,N357D
UCI184	OmpC	Intact	scaffold00001	0.991848	1104	1	1104	1	2334633	2335727	1095	0.991848	-	-	-	8	V24I,K48D,D49S,V50K,Q54K,N84fs,S85N,A86fs,N88S,E89D,N91S,G137D,N165D,N176S,MULTIPLE,S178fs,G181_F182del,S184fs,G185D,MULTIPLE,N189G,G190R,R191D,MULTIPLE,MULTIPLE,D208N,G216A,I218V,T224fs,MULTIPLE,A226D,T229N,MULTIPLE,MULTIPLE,N235T,D350A,N357D
BIDMC104	OmpC	Intact	scaffold00002	0.991848	1104	1	1104	1	210068	211162	1095	0.991848	-	-	-	8	V24I,K48D,D49S,V50K,Q54K,N84fs,S85N,A86fs,N88S,E89D,N91S,G137D,N165D,N176S,MULTIPLE,S178fs,G181_F182del,S184fs,G185D,MULTIPLE,N189G,G190R,R191D,MULTIPLE,MULTIPLE,D208N,G216A,I218V,T224fs,MULTIPLE,A226D,T229N,MULTIPLE,MULTIPLE,N235T,Q346R,N357D
BIDMC77	OmpC	Intact	scaffold00001	0.991848	1104	1	1104	1	172913	174007	1095	0.991848	-	-	-	8	V24I,K48D,D49S,V50K,Q54K,N84fs,S85N,A86fs,N88S,E89D,N91S,G137D,N165D,N176S,MULTIPLE,S178fs,G181_F182del,S184fs,G185D,MULTIPLE,N189G,G190R,R191D,MULTIPLE,MULTIPLE,D208N,G216A,I218V,T224fs,MULTIPLE,A226D,T229N,MULTIPLE,MULTIPLE,N235T,Q346R,N357D
BWH40	OmpC	Intact	scaffold00001	0.991848	1104	1	1104	1	3015573	3016667	1095	0.991848	-	-	-	8	V24I,K48D,D49S,V50K,Q54K,N84fs,S85N,A86fs,N88S,E89D,N91S,G137D,N165D,N176S,MULTIPLE,S178fs,G181_F182del,S184fs,G185D,MULTIPLE,N189G,G190R,R191D,MULTIPLE,MULTIPLE,D208N,G216A,I218V,T224fs,MULTIPLE,A226D,T229N,MULTIPLE,MULTIPLE,N235T,Q346R,N357D
BWH79	OmpC	Intact	scaffold00001	0.991848	1104	1	1104	1	184708	185802	1095	0.991848	-	-	-	8	V24I,K48D,D49S,V50K,Q54K,N84fs,S85N,A86fs,N88S,E89D,N91S,G137D,N165D,N176S,MULTIPLE,S178fs,G181_F182del,S184fs,G185D,MULTIPLE,N189G,G190R,R191D,MULTIPLE,MULTIPLE,D208N,G216A,I218V,T224fs,MULTIPLE,A226D,T229N,MULTIPLE,MULTIPLE,N235T,Q346R,N357D
MGH169	OmpC	Intact	scaffold00001	0.991848	1104	1	1104	1	2462244	2463338	1095	0.991848	-	-	-	8	V24I,K48D,D49S,V50K,Q54K,N84fs,S85N,A86fs,N88S,E89D,N91S,G137D,N165D,N176S,MULTIPLE,S178fs,G181_F182del,S184fs,G185D,MULTIPLE,N189G,G190R,R191D,MULTIPLE,MULTIPLE,D208N,G216A,I218V,T224fs,MULTIPLE,A226D,T229N,MULTIPLE,MULTIPLE,N235T,Q346R,N357D
MGH179	OmpC	Intact	scaffold00001	0.991848	1104	1	1104	1	773907	775001	1095	0.991848	-	-	-	8	V24I,K48D,D49S,V50K,Q54K,N84fs,S85N,A86fs,N88S,E89D,N91S,G137D,N165D,N176S,MULTIPLE,S178fs,G181_F182del,S184fs,G185D,MULTIPLE,N189G,G190R,R191D,MULTIPLE,MULTIPLE,D208N,G216A,I218V,T224fs,MULTIPLE,A226D,T229N,MULTIPLE,MULTIPLE,N235T,Q346R,N357D
UCI153	OmpC	Intact	scaffold00001	0.991848	1104	1	1104	1	2688724	2689818	1095	0.991848	-	-	-	8	V24I,K48D,D49S,V50K,Q54K,N84fs,S85N,A86fs,N88S,E89D,N91S,G137D,N165D,N176S,MULTIPLE,S178fs,G181_F182del,S184fs,G185D,MULTIPLE,N189G,G190R,R191D,MULTIPLE,MULTIPLE,D208N,G216A,I218V,T224fs,MULTIPLE,A226D,T229N,MULTIPLE,MULTIPLE,N235T,Q346R,N357D
UCI159	OmpC	Intact	scaffold00001	0.991848	1104	1	1104	1	2464363	2465457	1095	0.991848	-	-	-	8	V24I,K48D,D49S,V50K,Q54K,N84fs,S85N,A86fs,N88S,E89D,N91S,G137D,N165D,N176S,MULTIPLE,S178fs,G181_F182del,S184fs,G185D,MULTIPLE,N189G,G190R,R191D,MULTIPLE,MULTIPLE,D208N,G216A,I218V,T224fs,MULTIPLE,A226D,T229N,MULTIPLE,MULTIPLE,N235T,Q346R,N357D
UCI191	OmpC	Intact	scaffold00001	0.991848	1104	1	1104	1	1014231	1015325	1095	0.991848	-	-	-	8	V24I,K48D,D49S,V50K,Q54K,N84fs,S85N,A86fs,N88S,E89D,N91S,G137D,N165D,N176S,MULTIPLE,S178fs,G181_F182del,S184fs,G185D,MULTIPLE,N189G,G190R,R191D,MULTIPLE,MULTIPLE,D208N,G216A,I218V,T224fs,MULTIPLE,A226D,T229N,MULTIPLE,MULTIPLE,N235T,Q346R,N357D
UCI135	OmpC	Intact	scaffold00002	0.991848	1104	1	1104	1	1592012	1593106	1095	0.991848	-	-	-	8	V24I,K48D,D49S,V50K,Q54K,N84fs,S85N,A86fs,N88S,E89D,N91S,G137D,N165D,N176S,MULTIPLE,S178fs,G181_F182del,S184fs,G185D,MULTIPLE,N189G,G190R,R191D,MULTIPLE,MULTIPLE,D208N,G216A,I218V,T224fs,MULTIPLE,A226D,T229N,MULTIPLE,MULTIPLE,N235T,Q346R,N357D
UCI65	OmpC	Intact	scaffold00001	0.991848	1104	1	1104	1	2490017	2491111	1095	0.991848	-	-	-	8	V24I,K48D,D49S,V50K,Q54K,N84fs,S85N,A86fs,N88S,E89D,N91S,G137D,N165D,N176S,MULTIPLE,S178fs,G181_F182del,S184fs,G185D,MULTIPLE,N189G,G190R,R191D,MULTIPLE,MULTIPLE,D208N,G216A,I218V,T224fs,MULTIPLE,A226D,T229N,MULTIPLE,MULTIPLE,N235T,Q346R,N357D
BIDMC120	OmpC	Intact	scaffold00001	0.991848	1104	1	1104	1	382959	384053	1095	0.991848	-	-	-	0
BIDMC33A	OmpC	Intact	scaffold00001	0.991848	1104	1	1104	1	2754628	2755722	1095	0.991848	-	-	-	0
BIDMC66	OmpC	Intact	scaffold00002	0.991848	1104	1	1104	1	641927	643021	1095	0.991848	-	-	-	0
BIDMC8	OmpC	Intact	scaffold00001	0.991848	1104	1	1104	1	2234700	2235794	1095	0.991848	-	-	-	0
BWH29	OmpC	Intact	scaffold00001	0.991848	1104	1	1104	1	1185058	1186152	1095	0.991848	-	-	-	0
MGH199	OmpC	Intact	scaffold00001	0.991848	1104	1	1104	1	825643	826737	1095	0.991848	-	-	-	0
MGH209	OmpC	Intact	scaffold00001	0.991848	1104	1	1104	1	2746541	2747635	1095	0.991848	-	-	-	0
MGH210	OmpC	Intact	scaffold00002	0.991848	1104	1	1104	1	342129	343223	1095	0.991848	-	-	-	0
MGH215	OmpC	Intact	scaffold00001	0.991848	1104	1	1104	1	2653125	2654219	1095	0.991848	-	-	-	0
MGH237	OmpC	Intact	scaffold00001	0.991848	1104	1	1104	1	2770928	2772022	1095	0.991848	-	-	-	0
MGH238	OmpC	Intact	scaffold00001	0.991848	1104	1	1104	1	2227332	2228426	1095	0.991848	-	-	-	0
MGH241	OmpC	Intact	scaffold00001	0.991848	1104	1	1104	1	4404735	4405829	1095	0.991848	-	-	-	0
MGH248	OmpC	Intact	scaffold00001	0.991848	1104	1	1104	1	2231448	2232542	1095	0.991848	-	-	-	0
UCI161	OmpC	Intact	scaffold00001	0.991848	1104	1	1104	1	2927267	2928361	1095	0.991848	-	-	-	0
UCI30	OmpC	Intact	scaffold00002	0.991848	1104	1	1104	1	633562	634656	1095	0.991848	-	-	-	0
UCI36	OmpC	Intact	scaffold00001	0.991848	1104	1	1104	1	272433	273527	1095	0.991848	-	-	-	0
UCI5	OmpC	Intact	scaffold00001	0.991848	1104	1	1104	1	3468864	3469958	1095	0.991848	-	-	-	0
UCI9	OmpC	Intact	scaffold00001	0.991848	1104	1	1104	1	4331366	4332460	1095	0.991848	-	-	-	0
BIDMC27	OmpC	Intact	scaffold00001	0.991848	1104	1	1104	1	4020534	4021628	1095	0.991848	-	-	-	0
MGH131	OmpC	Intact	scaffold00001	0.991848	1104	1	1104	1	3301499	3302593	1095	0.991848	-	-	-	0
MGH184	OmpC	Intact	scaffold00001	0.991848	1104	1	1104	1	4338535	4339629	1095	0.991848	-	-	-	0
MGH14	OmpC	Intact	scaffold00001	0.991848	1104	1	1104	1	3188836	3189930	1095	0.991848	-	-	-	0
MGH15	OmpC	Intact	scaffold00001	0.991848	1104	1	1104	1	2187967	2189061	1095	0.991848	-	-	-	0
MGH26	OmpC	Intact	scaffold00001	0.991848	1104	1	1104	1	3284022	3285116	1095	0.991848	-	-	-	0
MGH38	OmpC	Intact	scaffold00002	0.991848	1104	1	1104	1	2158079	2159173	1095	0.991848	-	-	-	0
MGH3	OmpC	Intact	scaffold00001	0.991848	1104	1	1104	1	1143961	1145055	1095	0.991848	-	-	-	0
MGH53	OmpC	Intact	scaffold00001	0.991848	1104	1	1104	1	3359031	3360125	1095	0.991848	-	-	-	0
MGH8	OmpC	Intact	scaffold00001	0.991848	1104	1	1104	1	3079879	3080973	1095	0.991848	-	-	-	0
BIDMC94	OmpC	Intact	scaffold00001	0.991848	1104	1	1104	1	386690	387784	1095	0.991848	-	-	-	0
BIDMC99	OmpC	Intact	scaffold00002	0.991848	1104	1	1104	1	1131215	1132309	1095	0.991848	-	-	-	0
BWH52	OmpC	Intact	scaffold00001	0.991848	1104	1	1104	1	3082210	3083304	1095	0.991848	-	-	-	0
MGH7	OmpC	Intact	scaffold1.1	0.991848	1104	1	1104	1	3256515	3257609	1095	0.991848	-	-	-	0
UCI57	OmpC	Intact	scaffold00001	0.994565	1104	1	1104	1	2163426	2164523	1098	0.994565	-	-	-	6	D49S,V50E,V161I,K173T,N176S,P177V,G181fs,S184fs,D192G,I214V,G216A,I218V,T224fs,MULTIPLE,A226D,T229N,MULTIPLE,MULTIPLE,N235T,L296V,G307fs,R308fs,G309_Y310insNA,D320_V321del,D350A,N357D
BIDMC110	OmpC	Intact	scaffold00001	0.994565	1104	1	1104	1	1254678	1255775	1098	0.994565	-	-	-	0
MGH282	OmpC	Intact	scaffold00001	0.997283	1104	1	1104	1	2297961	2299061	1101	0.997283	-	-	-	0
UCI32	OmpC	Intact	scaffold00001	0.997283	1104	1	1104	1	3036297	3037397	1101	0.997283	-	-	-	0
MGH152	OmpC	Intact	scaffold00001	0.997283	1104	1	1104	1	273219	274319	1101	0.997283	-	-	-	0
MGH195	OmpC	Intact	scaffold00001	0.997283	1104	1	1104	1	2489573	2490673	1101	0.997283	-	-	-	0
MGH196	OmpC	Intact	scaffold00001	0.997283	1104	1	1104	1	897501	898601	1101	0.997283	-	-	-	0
MGH213	OmpC	Intact	scaffold00001	0.997283	1104	1	1104	1	2335454	2336554	1101	0.997283	-	-	-	0
MGH214	OmpC	Intact	scaffold00001	0.997283	1104	1	1104	1	2339686	2340786	1101	0.997283	-	-	-	0
MGH104	OmpC	Intact	scaffold00001	0.997283	1104	1	1104	1	819352	820452	1101	0.997283	-	-	-	0
UCI58	OmpC	Intact	scaffold00001	1	1104	1	1104	1	2165214	2166317	1104	1	-	-	-	6	D49S,V50E,V161I,K173T,N176S,P177V,G181fs,S184fs,D192G,I214V,G216A,I218V,T224fs,MULTIPLE,A226D,T229N,MULTIPLE,MULTIPLE,N235T,L296V,G307fs,R308fs,G309_Y310insNA,D350A,N357D
MGH121	OmpC	Intact	scaffold00031	1	1104	1	1104	1	29146	30249	1104	1	-	-	-	0	G181C,G272D
BWH73	OmpC	Intact	scaffold00002	1	1104	1	1104	1	275606	276709	1104	1	-	-	-	3	N176S,P177V,F182_T183del,S184fs,G185fs,D192G,A226D,T229fs,A231fs,L296V,G307fs,R308fs,G309_Y310insNA
CDC0495	OmpC	Intact	scaffold00001	1	1104	1	1104	1	2246057	2247160	1104	1	-	-	-	3	N176S,P177V,F182_T183del,S184fs,G185fs,D192G,A226D,T229fs,A231fs,L296V,G307fs,R308fs,G309_Y310insNA
MGH187	OmpC	Intact	scaffold00001	1	1104	1	1104	1	314669	315772	1104	1	-	-	-	3	N176S,P177V,F182_T183del,S184fs,G185fs,D192G,A226D,T229fs,A231fs,L296V,G307fs,R308fs,G309_Y310insNA
UCI66	OmpC	Intact	scaffold00001	1	1104	1	1104	1	2436510	2437613	1104	1	-	-	-	3	N176S,P177V,F182_T183del,S184fs,G185fs,D192G,A226D,T229fs,A231fs,L296V,G307fs,R308fs,G309_Y310insNA
MGH130	OmpC	Intact	scaffold00001	1	1104	1	1104	1	1279651	1280754	1104	1	-	-	-	3	N47D,D49S,N176S,P177V,F182_T183del,S184fs,G185fs,D192G,A226D,T229fs,A231fs,L296V,G307fs,R308fs,MULTIPLE
MGH218	OmpC	Intact	scaffold00001	1	1104	1	1104	1	1068117	1069220	1104	1	-	-	-	3	N47D,D49S,N176S,P177V,F182_T183del,S184fs,G185fs,D192G,A226D,T229fs,A231fs,L296V,G307fs,R308fs,MULTIPLE
MGH58	OmpC	Intact	scaffold00001	1	1104	1	1104	1	1205342	1206445	1104	1	-	-	-	3	N47D,D49S,N176S,P177V,F182_T183del,S184fs,G185fs,D192G,A226D,T229fs,A231fs,L296V,G307fs,R308fs,MULTIPLE
UCI128	OmpC	Intact	scaffold00003	1	1104	1	1104	1	111206	112309	1104	1	-	-	-	3	N47D,D49S,N176S,P177V,F182_T183del,S184fs,G185fs,D192G,A226D,T229fs,A231fs,L296V,G307fs,R308fs,MULTIPLE
BWH74	OmpC	Intact	scaffold00001	1	1104	1	1104	1	336680	337783	1104	1	-	-	-	2	N47D,D49S,N176S,P177V,F182_T183del,S184fs,G185fs,G307fs,R308fs,MULTIPLE
UCI121	OmpC	Intact	scaffold00003	1	1104	1	1104	1	219731	220834	1104	1	-	-	-	2	N47D,D49S,N176S,P177V,F182_T183del,S184fs,G185fs,L296V,G307fs,R308fs,MULTIPLE
UCI160	OmpC	Intact	scaffold00001	1	1104	1	1104	1	2400361	2401464	1104	1	-	-	-	2	N47D,D49S,N176S,P177V,F182_T183del,S184fs,G185fs,L296V,G307fs,R308fs,MULTIPLE
BIDMC112	OmpC	Intact	scaffold00002	1	1104	1	1104	1	338368	339471	1104	1	-	-	-	0
BIDMC98	OmpC	Intact	scaffold00001	1	1104	1	1104	1	2474492	2475595	1104	1	-	-	-	0
MGH163	OmpC	Intact	scaffold00001	1	1104	1	1104	1	2225797	2226900	1104	1	-	-	-	0
UCI136	OmpC	Intact	scaffold00001	1	1104	1	1104	1	1950369	1951472	1104	1	-	-	-	0
BIDMC37	OmpC	Intact	scaffold00004	1.00272	1104	1	1104	1	689803	690909	1107	1.00272	-	-	-	2	D49S,V50E,M57V,S85T,A86S,E87_N88insQ,E89K,N90E,N176S,P177V,F182_T183del,S184fs,G185fs,D192G,G216A,I218V,L296V,G307fs,R308fs,G309_Y310insNA
UCI151	OmpC	Intact	scaffold00001	1.01087	1104	1	1104	1	497003	498118	1116	1.01087	-	-	-	0
UCI31	OmpC	Intact	scaffold00001	1.01087	1104	1	1104	1	2931350	2932465	1116	1.01087	-	-	-	0
MGH141	OmpC	Intact	scaffold00001	1.01087	1104	1	1104	1	36311	37426	1116	1.01087	-	-	-	0
MGH142	OmpC	Intact	scaffold00001	1.01087	1104	1	1104	1	2246508	2247623	1116	1.01087	-	-	-	0
MGH146	OmpC	Intact	scaffold00001	1.01087	1104	1	1104	1	2389599	2390714	1116	1.01087	-	-	-	0
BIDMC108	OmpC	Intact	scaffold00001	1.01087	1104	1	1104	1	701453	702568	1116	1.01087	-	-	-	0
BIDMC20A	OmpC	Intact	scaffold00001	1.0163	1104	1	1104	1	2463233	2464354	1122	1.0163	-	-	-	4	D49S,V50E,N176S,P177V,S178D,F182_T183del,S184fs,G185fs,D192G,G216A,I218V,A226D,T229F,A230fs,INDELS,INDELS,MULTIPLE,L296V,G307fs,R308fs,MULTIPLE,Q346R,N357D
BIDMC20B	OmpC	Intact	scaffold00001	1.0163	1104	1	1104	1	2466989	2468110	1122	1.0163	-	-	-	4	D49S,V50E,N176S,P177V,S178D,F182_T183del,S184fs,G185fs,D192G,G216A,I218V,A226D,T229F,A230fs,INDELS,INDELS,MULTIPLE,L296V,G307fs,R308fs,MULTIPLE,Q346R,N357D
BIDMC38	OmpC	Intact	scaffold00001	1.0163	1104	1	1104	1	2511925	2513046	1122	1.0163	-	-	-	4	D49S,V50E,N176S,P177V,S178D,F182_T183del,S184fs,G185fs,D192G,G216A,I218V,A226D,T229F,A230fs,INDELS,INDELS,MULTIPLE,L296V,G307fs,R308fs,MULTIPLE,Q346R,N357D
BIDMC58	OmpC	Intact	scaffold00001	1.0163	1104	1	1104	1	2471135	2472256	1122	1.0163	-	-	-	4	D49S,V50E,N176S,P177V,S178D,F182_T183del,S184fs,G185fs,D192G,G216A,I218V,A226D,T229F,A230fs,INDELS,INDELS,MULTIPLE,L296V,G307fs,R308fs,MULTIPLE,Q346R,N357D
BIDMC62	OmpC	Intact	scaffold00001	1.0163	1104	1	1104	1	1518852	1519973	1122	1.0163	-	-	-	4	D49S,V50E,N176S,P177V,S178D,F182_T183del,S184fs,G185fs,D192G,G216A,I218V,A226D,T229F,A230fs,INDELS,INDELS,MULTIPLE,L296V,G307fs,R308fs,MULTIPLE,Q346R,N357D
BIDMC63	OmpC	Intact	scaffold00001	1.0163	1104	1	1104	1	1123512	1124633	1122	1.0163	-	-	-	4	D49S,V50E,N176S,P177V,S178D,F182_T183del,S184fs,G185fs,D192G,G216A,I218V,A226D,T229F,A230fs,INDELS,INDELS,MULTIPLE,L296V,G307fs,R308fs,MULTIPLE,Q346R,N357D
BIDMC64	OmpC	Intact	scaffold00001	1.0163	1104	1	1104	1	2223181	2224302	1122	1.0163	-	-	-	4	D49S,V50E,N176S,P177V,S178D,F182_T183del,S184fs,G185fs,D192G,G216A,I218V,A226D,T229F,A230fs,INDELS,INDELS,MULTIPLE,L296V,G307fs,R308fs,MULTIPLE,Q346R,N357D
BIDMC70	OmpC	Intact	scaffold00001	1.0163	1104	1	1104	1	2220153	2221274	1122	1.0163	-	-	-	4	D49S,V50E,N176S,P177V,S178D,F182_T183del,S184fs,G185fs,D192G,G216A,I218V,A226D,T229F,A230fs,INDELS,INDELS,MULTIPLE,L296V,G307fs,R308fs,MULTIPLE,Q346R,N357D
BIDMC76	OmpC	Intact	scaffold00001	1.0163	1104	1	1104	1	2222116	2223237	1122	1.0163	-	-	-	4	D49S,V50E,N176S,P177V,S178D,F182_T183del,S184fs,G185fs,D192G,G216A,I218V,A226D,T229F,A230fs,INDELS,INDELS,MULTIPLE,L296V,G307fs,R308fs,MULTIPLE,Q346R,N357D
BIDMC78	OmpC	Intact	scaffold00001	1.0163	1104	1	1104	1	335412	336533	1122	1.0163	-	-	-	4	D49S,V50E,N176S,P177V,S178D,F182_T183del,S184fs,G185fs,D192G,G216A,I218V,A226D,T229F,A230fs,INDELS,INDELS,MULTIPLE,L296V,G307fs,R308fs,MULTIPLE,Q346R,N357D
BIDMC79	OmpC	Intact	scaffold00001	1.0163	1104	1	1104	1	2464075	2465196	1122	1.0163	-	-	-	4	D49S,V50E,N176S,P177V,S178D,F182_T183del,S184fs,G185fs,D192G,G216A,I218V,A226D,T229F,A230fs,INDELS,INDELS,MULTIPLE,L296V,G307fs,R308fs,MULTIPLE,Q346R,N357D
BWH60	OmpC	Intact	scaffold00001	1.0163	1104	1	1104	1	2499507	2500628	1122	1.0163	-	-	-	4	D49S,V50E,N176S,P177V,S178D,F182_T183del,S184fs,G185fs,D192G,G216A,I218V,A226D,T229F,A230fs,INDELS,INDELS,MULTIPLE,L296V,G307fs,R308fs,MULTIPLE,Q346R,N357D
BWH61	OmpC	Intact	scaffold00001	1.0163	1104	1	1104	1	2259955	2261076	1122	1.0163	-	-	-	4	D49S,V50E,N176S,P177V,S178D,F182_T183del,S184fs,G185fs,D192G,G216A,I218V,A226D,T229F,A230fs,INDELS,INDELS,MULTIPLE,L296V,G307fs,R308fs,MULTIPLE,Q346R,N357D
BWH24	OmpC	Intact	scaffold00003	1.0163	1104	1	1104	1	2470377	2471498	1122	1.0163	-	-	-	4	D49S,V50E,N176S,P177V,S178D,F182_T183del,S184fs,G185fs,D192G,G216A,I218V,A226D,T229F,A230fs,INDELS,INDELS,MULTIPLE,L296V,G307fs,R308fs,MULTIPLE,Q346R,N357D
BWH34	OmpC	Intact	scaffold00001	1.0163	1104	1	1104	1	2470341	2471462	1122	1.0163	-	-	-	4	D49S,V50E,N176S,P177V,S178D,F182_T183del,S184fs,G185fs,D192G,G216A,I218V,A226D,T229F,A230fs,INDELS,INDELS,MULTIPLE,L296V,G307fs,R308fs,MULTIPLE,Q346R,N357D
MGH144	OmpC	Intact	scaffold00003	1.0163	1104	1	1104	1	278821	279942	1122	1.0163	-	-	-	4	D49S,V50E,N176S,P177V,S178D,F182_T183del,S184fs,G185fs,D192G,G216A,I218V,A226D,T229F,A230fs,INDELS,INDELS,MULTIPLE,L296V,G307fs,R308fs,MULTIPLE,Q346R,N357D
MGH207	OmpC	Intact	scaffold00001	1.0163	1104	1	1104	1	2045983	2047104	1122	1.0163	-	-	-	4	D49S,V50E,N176S,P177V,S178D,F182_T183del,S184fs,G185fs,D192G,G216A,I218V,A226D,T229F,A230fs,INDELS,INDELS,MULTIPLE,L296V,G307fs,R308fs,MULTIPLE,Q346R,N357D
UCI154	OmpC	Intact	scaffold00001	1.0163	1104	1	1104	1	957739	958860	1122	1.0163	-	-	-	4	D49S,V50E,N176S,P177V,S178D,F182_T183del,S184fs,G185fs,D192G,G216A,I218V,A226D,T229F,A230fs,INDELS,INDELS,MULTIPLE,L296V,G307fs,R308fs,MULTIPLE,Q346R,N357D
UCI104	OmpC	Intact	scaffold00003	1.0163	1104	1	1104	1	647243	648364	1122	1.0163	-	-	-	4	D49S,V50E,N176S,P177V,S178D,F182_T183del,S184fs,G185fs,R191P,D192G,G216A,I218V,A226D,T229F,A230fs,INDELS,INDELS,MULTIPLE,L296V,G307fs,R308fs,MULTIPLE,Q346R,N357D
UCI51	OmpC	Intact	scaffold00003	1.0163	1104	1	1104	1	363965	365086	1122	1.0163	-	-	-	4	K2E,D49S,V50E,N176S,P177V,S178D,F182_T183del,S184fs,G185fs,D192G,G216A,I218V,A226D,T229F,A230fs,INDELS,INDELS,MULTIPLE,L296V,G307fs,R308fs,MULTIPLE,Q346R,N357D
BIDMC75	OmpC	Intact	scaffold00001	1.0163	1104	1	1104	1	2230264	2231385	1122	1.0163	-	-	-	4	K37E,D49S,V50E,G137D,N176S,P177V,S178D,F182_T183del,S184fs,G185fs,D192G,G216A,I218V,A226D,T229F,A230fs,INDELS,INDELS,MULTIPLE,L296V,G307fs,R308fs,MULTIPLE,Q346R,N357D
BIDMC113	OmpC	Intact	scaffold00003	1.0163	1104	1	1104	1	151538	152659	1122	1.0163	-	-	-	4	L6P,D49S,V50E,N176S,P177V,S178D,F182_T183del,S184fs,G185fs,D192G,G216A,I218V,A226D,T229F,A230fs,INDELS,INDELS,MULTIPLE,L296V,G307fs,R308fs,MULTIPLE,Q346R,N357D
BIDMC103	OmpC	Intact	scaffold00001	1.01902	1104	1	1104	1	938036	939160	1125	1.01902	-	-	-	4	D49S,V50E,M57V,S85T,A86S,E87_N88insQ,E89K,N90E,F149Y,N176S,P177V,F182_T183del,S184fs,G185fs,D192G,G216A,I218V,A226D,T229F,A230fs,INDELS,INDELS,MULTIPLE,L296V,G307fs,R308fs,G309_Y310insNA
BWH69	OmpC	Intact	scaffold00001	1.01902	1104	1	1104	1	899323	900447	1125	1.01902	-	-	-	4	D49S,V50E,M57V,S85T,A86S,E87_N88insQ,E89K,N90E,F149Y,N176S,P177V,F182_T183del,S184fs,G185fs,D192G,G216A,I218V,A226D,T229F,A230fs,INDELS,INDELS,MULTIPLE,L296V,G307fs,R308fs,G309_Y310insNA
BIDMC59	OmpC	Intact	scaffold00001	1.01902	1104	1	1104	1	2872333	2873457	1125	1.01902	-	-	-	4	D49S,V50E,M57V,S85T,A86S,E87_N88insQ,E89K,N90E,F149Y,N176S,P177V,F182_T183del,S184fs,G185fs,D192G,G216A,I218V,A226D,T229F,A230fs,INDELS,INDELS,MULTIPLE,L296V,G307fs,R308fs,MULTIPLE
BIDMC74	OmpC	Intact	scaffold00001	1.01902	1104	1	1104	1	1626198	1627322	1125	1.01902	-	-	-	4	D49S,V50E,M57V,S85T,A86S,E87_N88insQ,E89K,N90E,F149Y,N176S,P177V,F182_T183del,S184fs,G185fs,D192G,G216A,I218V,A226D,T229F,A230fs,INDELS,INDELS,MULTIPLE,L296V,G307fs,R308fs,MULTIPLE
MGH180	OmpC	Intact	scaffold00001	1.01902	1104	1	1104	1	2426981	2428105	1125	1.01902	-	-	-	4	K37E,D49S,V50E,M57V,S85T,A86S,E87_N88insQ,E89K,N90E,F149Y,N176S,P177V,F182_T183del,S184fs,G185fs,D192G,G216A,I218V,A226D,T229F,A230fs,INDELS,INDELS,MULTIPLE,L296V,G307fs,R308fs,G309_Y310insNA
UCI166	OmpC	Intact	scaffold00001	1.02174	1104	1	1104	1	1156705	1157832	1128	1.02174	-	-	-	2	N47D,D49S,G137D,N176S,P177V,S178D,F182_T183del,S184fs,G185fs,D192G,G216A,I218V,MULTIPLE,T229_A230insI,MULTIPLE,INDELS,N235T,G307fs,MULTIPLE,G309_Y310insNA
BWH32	OmpC	Intact	scaffold00001	1.02174	1104	1	1104	1	2589282	2590409	1128	1.02174	-	-	-	4	N47D,D49S,MULTIPLE,A86P,N88S,V106I,F109I,K173Q,N176S,P177V,E180fs,F182fs,MULTIPLE,V186I,D192K,T224fs,MULTIPLE,A226D,T229N,A230T,A231G,Y232L,N235T,G307fs,R308fs,MULTIPLE
BIDMC116	OmpC	Intact	scaffold00001	1.02174	1104	1	1104	1	833358	834485	1128	1.02174	-	-	-	6	N47D,D49S,MULTIPLE,A86P,N88S,V106I,K173Q,N176S,P177V,E180fs,F182fs,MULTIPLE,V186I,D192K,I214V,G216A,I218V,T224fs,MULTIPLE,A226D,T229N,MULTIPLE,MULTIPLE,N235T,L296V,G307fs,R308fs,G309_Y310insNA,D350A,N357D
BIDMC83	OmpC	Intact	scaffold00006	1.02174	1104	1	1104	1	70130	71257	1128	1.02174	-	-	-	6	N47D,D49S,MULTIPLE,A86P,N88S,V106I,K173Q,N176S,P177V,E180fs,F182fs,MULTIPLE,V186I,D192K,I214V,G216A,I218V,T224fs,MULTIPLE,A226D,T229N,MULTIPLE,MULTIPLE,N235T,L296V,G307fs,R308fs,G309_Y310insNA,D350A,N357D
BWH59	OmpC	Intact	scaffold00004	1.02174	1104	1	1104	1	238703	239830	1128	1.02174	-	-	-	6	N47D,D49S,MULTIPLE,A86P,N88S,V106I,K173Q,N176S,P177V,E180fs,F182fs,MULTIPLE,V186I,D192K,I214V,G216A,I218V,T224fs,MULTIPLE,A226D,T229N,MULTIPLE,MULTIPLE,N235T,L296V,G307fs,R308fs,G309_Y310insNA,D350A,N357D
CDC0350	OmpC	Intact	scaffold00001	1.02174	1104	1	1104	1	2261093	2262220	1128	1.02174	-	-	-	3	N47D,D49S,N176S,P177V,S178D,F182_T183del,S184fs,G185fs,D192G,G216A,I218V,A226D,INDELS,N228_T229insS,MULTIPLE,INDELS,A231_Y232insQC,N235T,G307fs,R308fs,MULTIPLE
BIDMC105	OmpC	Intact	scaffold00001	1.02174	1104	1	1104	1	1016608	1017735	1128	1.02174	-	-	-	2	N47D,D49S,N176S,P177V,S178D,F182_T183del,S184fs,G185fs,D192G,G216A,I218V,MULTIPLE,T229_A230insI,MULTIPLE,INDELS,N235T,G307fs,MULTIPLE,G309_Y310insNA
BIDMC72	OmpC	Intact	scaffold00001	1.02174	1104	1	1104	1	996735	997862	1128	1.02174	-	-	-	2	N47D,D49S,N176S,P177V,S178D,F182_T183del,S184fs,G185fs,D192G,G216A,I218V,MULTIPLE,T229_A230insI,MULTIPLE,INDELS,N235T,G307fs,MULTIPLE,G309_Y310insNA
BIDMC73	OmpC	Intact	scaffold00001	1.02174	1104	1	1104	1	996682	997809	1128	1.02174	-	-	-	2	N47D,D49S,N176S,P177V,S178D,F182_T183del,S184fs,G185fs,D192G,G216A,I218V,MULTIPLE,T229_A230insI,MULTIPLE,INDELS,N235T,G307fs,MULTIPLE,G309_Y310insNA
BWH80	OmpC	Intact	scaffold00002	1.02174	1104	1	1104	1	140469	141596	1128	1.02174	-	-	-	2	N47D,D49S,N176S,P177V,S178D,F182_T183del,S184fs,G185fs,D192G,G216A,I218V,MULTIPLE,T229_A230insI,MULTIPLE,INDELS,N235T,G307fs,MULTIPLE,G309_Y310insNA
MGH170	OmpC	Intact	scaffold00001	1.02174	1104	1	1104	1	1227581	1228708	1128	1.02174	-	-	-	2	N47D,D49S,N176S,P177V,S178D,F182_T183del,S184fs,G185fs,D192G,G216A,I218V,MULTIPLE,T229_A230insI,MULTIPLE,INDELS,N235T,G307fs,MULTIPLE,G309_Y310insNA
MGH188	OmpC	Intact	scaffold00001	1.02174	1104	1	1104	1	186894	188021	1128	1.02174	-	-	-	2	N47D,D49S,N176S,P177V,S178D,F182_T183del,S184fs,G185fs,D192G,G216A,I218V,MULTIPLE,T229_A230insI,MULTIPLE,INDELS,N235T,G307fs,MULTIPLE,G309_Y310insNA
UCI122	OmpC	Intact	scaffold00001	1.02174	1104	1	1104	1	439498	440625	1128	1.02174	-	-	-	2	N47D,D49S,N176S,P177V,S178D,F182_T183del,S184fs,G185fs,D192G,G216A,I218V,MULTIPLE,T229_A230insI,MULTIPLE,INDELS,N235T,G307fs,MULTIPLE,G309_Y310insNA
BIDMC39	OmpC	Intact	scaffold00002	1.02446	1104	1	1104	1	1795211	1796341	1131	1.02446	-	-	-	3	D49S,V50E,M57V,S85T,A86S,E87_N88insQ,E89K,N90E,N176S,P177V,F182_T183del,S184fs,G185fs,D192G,G216A,I218V,A226D,INDELS,N228_T229insS,T229fs,A230fs,INDELS,N235T,G307fs,R308fs,MULTIPLE
MGH108	OmpC	Intact	scaffold00001	1.02446	1104	1	1104	1	2406259	2407389	1131	1.02446	-	-	-	3	D49S,V50E,M57V,S85T,A86S,E87_N88insQ,E89K,N90E,N176S,P177V,F182_T183del,S184fs,G185fs,D192G,G216A,I218V,A226D,INDELS,N228_T229insS,T229fs,A230fs,INDELS,N235T,G307fs,R308fs,MULTIPLE
BIDMC28	OmpC	Intact	scaffold00001	0.98913	1104	4	1101	0.997283	377873	378925	1053	0.953804	-	-	-	0
MGH86	OmpC	Intact	scaffold00001	0.98913	1104	4	1101	0.997283	3534250	3535302	1053	0.953804	-	-	-	0
BWH70	OmpC	Intact	scaffold00001	0.98913	1104	4	1101	0.997283	4704037	4705089	1053	0.953804	-	-	-	0
MGH109	OmpC	IS102 in promoter region	scaffold00001	1.01087	1	1104	1104	1	830732	831847	1116	1.01087	IS102	-998	-293	0
BIDMC111	OmpC	IS1A in promoter region	scaffold00002	1.00091	18	1104	1087	0.984601	1305517	1306635	1119	1.01359	IS1A	-767	0	4	D49S,V50E,N176S,P177V,S178D,F182_T183del,S184fs,G185fs,D192G,G216A,I218V,A226D,T229F,A230fs,INDELS,INDELS,MULTIPLE,L296V,G307fs,R308fs,MULTIPLE,Q346R,N357D
UCI53	OmpC	IS1R in promoter region	scaffold00001	1	1104	1	1104	1	2099697	2100800	1104	1	IS1R	-15	-782	3	N176S,P177V,F182_T183del,S184fs,G185fs,D192G,A226D,T229fs,A231fs,L296V,G307fs,R308fs,G309_Y310insNA
UCI12	OmpC	IS1X4 in promoter region	scaffold00017	0.92663	1104	67	1038	0.940217	526420	527457	1038	0.940217	IS1X4	-1	-768	0
MGH33	OmpC	IS5 in promoter region	scaffold00001	0.904891	1104	94	1011	0.915761	3418701	3419681	981	0.888587	IS5	0	-999	0
MGH145	OmpC	IS903B in promoter region	scaffold00001	1.01087	1104	1	1104	1	493406	494521	1116	1.01087	IS903B	-2	-999	0
MGH197	OmpC	ISKpn26 in promoter region	scaffold00001	0.991848	1	1104	1104	1	340280	341374	1095	0.991848	ISKpn26	-998	-73	0
MGH198	OmpC	ISKpn26 in promoter region	scaffold00001	0.991848	1	1104	1104	1	1299659	1300753	1095	0.991848	ISKpn26	-998	-73	0
MGH55	OmpC	ISKpn26 in promoter region	scaffold00001	1.02446	1	1104	1104	1	2997861	2998991	1131	1.02446	ISKpn26	-998	-131	0
MGH119	OmpC	Less than 90% of reference called	scaffold00001	0.991848	1	1104	1104	1	314624	315136	513	0.464674	-	-	-	0
MGH177	OmpC	Less than 90% of reference called	scaffold00001	0.974638	1	1104	1104	1	1258513	1259202	690	0.625	-	-	-	2	V24I,MULTIPLE,K48T,D49fs,V50A,T68N,A86G,Q104A,V106A,T155Q,A167fs,V168fs
MGH10	OmpC	Less than 90% of reference called	scaffold00005	0.992754	1104	1	1104	1	355868	356524	657	0.595109	-	-	-	0
UCI35	OmpC	Less than 90% of reference called	scaffold00002	0.998188	1104	1	1104	1	272796	273539	744	0.673913	-	-	-	2	V24I,MULTIPLE,K48T,D49fs,V50A,T68N,A86G,Q104A,V106A,T155Q,A167fs,V168fs
MGH159	OmpC	Less than 90% of reference called	scaffold00001	0.987319	1104	1	1104	1	1091820	1092629	810	0.733696	-	-	-	0
BIDMC29	OmpC	Mutated	scaffold00001	0.969203	1104	41	1064	0.963768	1954442	1955551	1110	1.00543	-	-	-	0
MGH231	OmpC	Not called	scaffold00001	0.990036	1104	1	1104	1	-	-	-	-	-	-	0
BIDMC102	OmpC	Truncated	scaffold00003	0.991848	1104	1	1104	1	160139	160384	246	0.222826	-	-	-	8	V24I,K48D,D49S,V50K,Q54K,Q82trunc,N84fs,S85N,A86fs,N88S,E89D,N91S,G137D,N165D,N176S,MULTIPLE,S178fs,G181_F182del,S184fs,G185D,MULTIPLE,N189G,G190R,R191D,MULTIPLE,MULTIPLE,D208N,G216A,I218V,T224fs,MULTIPLE,A226D,T229N,MULTIPLE,MULTIPLE,N235T,Q346R,N357D
MGH57	OmpC	Truncated	scaffold00001	1	1104	1	1104	1	2378932	2379177	246	0.222826	-	-	-	2	A16S,Q82trunc,N176S,P177V,F182_T183del,S184fs,G185fs,G216A,I218V,L296V,G307fs,R308fs,MULTIPLE
MGH217	OmpC	Truncated	scaffold00001	1.02174	1104	1	1104	1	2483074	2483358	285	0.258152	-	-	-	4	D49S,V50E,N91_S92insTK,W93trunc,N176S,P177V,S178D,F182_T183del,S184fs,G185fs,D192G,G216A,I218V,A226D,T229F,A230fs,INDELS,INDELS,MULTIPLE,L296V,G307fs,R308fs,MULTIPLE,Q346R,N357D
BWH50	OmpC	Truncated	scaffold00003	0.98913	1104	1	1104	1	224792	225103	312	0.282609	-	-	-	2	Q104trunc,N176S,P177V,F182_T183del,S184fs,G185fs,D192E,G216A,I218V,A226D,T229fs,A231fs
UCI103	OmpC	Truncated	scaffold00001	1.02174	1104	1	1104	1	1551880	1552191	312	0.282609	-	-	-	5	N47D,D49S,MULTIPLE,A86P,N88S,Q104trunc,V106I,F109I,K173Q,MULTIPLE,P177trunc,MULTIPLE,G179_E180insK,MULTIPLE,F182fs,MULTIPLE,V186I,D192K,T224fs,MULTIPLE,A226D,T229N,A230T,A231G,Y232L,N235T,L296V,G307fs,R308fs,MULTIPLE
BIDMC101	OmpC	Truncated	scaffold00001	1.02174	1104	1	1104	1	1428473	1429600	1128	1.02174	-	-	-	5	N47D,D49S,MULTIPLE,A86P,N88S,V106I,F109I,K173Q,MULTIPLE,P177trunc,MULTIPLE,G179_E180insK,MULTIPLE,F182fs,MULTIPLE,V186I,D192K,T224fs,MULTIPLE,A226D,T229N,A230T,A231G,Y232L,N235T,L296V,G307fs,R308fs,MULTIPLE
BIDMC97	OmpC	Truncated	scaffold00002	1.02174	1104	1	1104	1	239477	240604	1128	1.02174	-	-	-	5	N47D,D49S,MULTIPLE,A86P,N88S,V106I,K173Q,N176S,P177V,E180trunc,MULTIPLE,F182fs,MULTIPLE,V186I,D192K,I214V,G216A,I218V,T224fs,MULTIPLE,A226D,T229N,MULTIPLE,MULTIPLE,N235T,L296V,G307fs,R308fs,G309_Y310insNA,D350A,N357D
MGH122	OmpC	Truncated	scaffold00004	1.02174	1104	1	1104	1	266193	267320	1128	1.02174	-	-	-	5	N47D,D49S,MULTIPLE,A86P,N88S,V106I,K173Q,N176S,P177V,E180trunc,MULTIPLE,F182fs,MULTIPLE,V186I,D192K,I214V,G216A,I218V,T224fs,MULTIPLE,A226D,T229N,MULTIPLE,MULTIPLE,N235T,L296V,G307fs,R308fs,G309_Y310insNA,D350A,N357D
MGH98	OmpK36	Disrupted	scaffold00005	0.951993	1104	48	1057	0.957428	151044	152093	1050	0.951087	-	-	-	0	A183del,S185_P186del,T192del,A193G,MULTIPLE,Y201F,Y210W,N221H,L225T,G226D,D227E,K231V,L232P,MULTIPLE,D344E,S346D,H349R,N350K
BIDMC35	OmpK36	Disrupted by IS102	scaffold00001	1.95924	1	1104	1113	1.00815	301766	302839	1074	0.972826	IS102	108	1163	0	A183del,S185_P186del,T192del,A193G,MULTIPLE,Y201F,Y210W,N221H,L225T,G226D,D227E,K231V,L232P,T258S,MULTIPLE,D344E,S346D,H349R,N350K
MGH191	OmpK36	Disrupted by IS102	scaffold00012	1.99366	1104	1	1114	1.00906	790489	790629	141	0.127717	IS102	1214	127	0
UCI41	OmpK36	Disrupted by IS1294	scaffold00001	2.52899	1104	1	1108	1.00362	3127253	3128176	924	0.836957	IS1294	2555	867	0	R191L
MGH201	OmpK36	Disrupted by IS903B	scaffold00001	1.96558	1104	1	1114	1.00906	1623919	1624842	924	0.836957	IS903B	1099	43	0
MGH203	OmpK36	Disrupted by IS903B	scaffold00001	1.96558	1104	1	1113	1.00815	780705	781628	924	0.836957	IS903B	1121	65	0
MGH65	OmpK36	Disrupted by IS903B	scaffold00001	1.96558	1104	1	1113	1.00815	2770257	2771180	924	0.836957	IS903B	1121	65	0
BWH78	OmpK36	Disrupted by IS903B	scaffold00001	1.96014	1104	1	1113	1.00815	2667465	2667602	138	0.125	IS903B	1164	108	0	A183del,S185_P186del,T192del,A193G,MULTIPLE,Y201F,Y210W,N221H,L225T,G226D,D227E,K231V,L232P,T258S,MULTIPLE,H349R
MGH147	OmpK36	Disrupted by IS903B	scaffold00001	1.96014	1104	1	1114	1.00906	2692131	2692271	141	0.127717	IS903B	1180	127	0	A183del,S185_P186del,T192del,A193G,MULTIPLE,Y201F,Y210W,N221H,L225T,G226D,D227E,K231V,L232P,MULTIPLE,D344E,S346D,H349R,N350K
UCI199	OmpK36	Disrupted by IS903B	scaffold00001	1.97917	1104	1	1114	1.00906	1319508	1319663	156	0.141304	IS903B	1202	146	2	A183T,L184del,T192G,Y201F,N221H,L225N,MULTIPLE,K231N,A233D,L234K,INDELS,INDELS,A269fs,G270_S271insSLR,MULTIPLE,L307I,I315L,D344E,S346D,H349R,N350R
MGH117	OmpK36	Disrupted by IS903B	scaffold00001	1.96558	1104	1	1113	1.00815	3003879	3004103	225	0.203804	IS903B	1251	195	0
MGH236	OmpK36	Disrupted by ISKpn14	scaffold00001	1.69293	1104	1	1113	1.00815	2685183	2685806	624	0.565217	ISKpn14	1370	603	0	A183del,S185_P186del,T192G,L194Q,L205V,Y210F,N221H,L225T,G226D,N229del,K231N,A233V,R236N,I315L,H349R,I353V
UCI75	OmpK36	Disrupted by ISKpn26	scaffold00001	2.08696	1104	1	1108	1.00362	2993679	2994533	855	0.774457	ISKpn26	2023	828	0
MGH47	OmpK36	Disrupted by ISKpn26	scaffold00001	2.08696	1104	1	1108	1.00362	1230541	1231395	855	0.774457	ISKpn26	2023	828	0
UCI143	OmpK36	Frame Shift	scaffold00001	1.00091	1104	1	1104	1	2606611	2606763	153	0.138587	-	-	-	48	V59I,A93S,G138S,A183T,L184del,T192E,Y201F,Y210W,N221H,L225T,S230T,K231Q,N239D,MULTIPLE,D320fs,V321L,D344E,S346N,H349R
MGH123	OmpK36	Frame Shift	scaffold00001	0.996377	1104	1	1104	1	3894743	3894919	177	0.160326	-	-	-	313	K48fs,E131K,A183T,L184del,T192G,Y210F,N221H,L225N,S230T,K231Q,A233E,H349R
MGH61	OmpK36	Frame Shift	scaffold00001	0.995471	1104	1	1104	1	1938457	1938795	339	0.307065	-	-	-	270	V59I,D91fs,Q92del,A93fs,L143M,A183T,L184del,T192E,Y201F,Y210W,N221H,L225T,K231Q,N239D,MULTIPLE,V321L,D344E,S346N,H349R
MGH153	OmpK36	Frame Shift	scaffold00001	1.00181	1104	1	1104	1	1201964	1202461	498	0.451087	-	-	-	219	A151fs
BIDMC46a	OmpK36	Frame Shift	scaffold00001	0.998188	1104	1	1104	1	2868455	2869075	621	0.5625	-	-	-	171	G198fs
BIDMC53	OmpK36	Frame Shift	scaffold00001	0.998188	1104	1	1104	1	2858329	2858949	621	0.5625	-	-	-	171	G198fs
MGH175	OmpK36	Frame Shift	scaffold00002	1.01449	1104	1	1104	1	529120	529740	621	0.5625	-	-	-	187	I24V,K48fs,S49I,MULTIPLE,V59L,V61I,N175fs,A183T,L184del,T192G,N221H,L225N,K231Q,R236Q,T258S,L307fs,INDELS,G309fs,H349R,N350A,V358I
MGH161	OmpK36	Frame Shift	scaffold00001	0.993659	1104	1	1104	1	3069954	3070685	732	0.663043	-	-	-	137	A183del,S185_P186del,T192del,A193G,MULTIPLE,Y201F,Y210W,N221H,L225T,G226D,D227E,MULTIPLE,K231V,L232P,MULTIPLE,D344E,S346D,H349R,N350K
MGH162	OmpK36	Frame Shift	scaffold00002	0.993659	1104	1	1104	1	164364	165095	732	0.663043	-	-	-	137	A183del,S185_P186del,T192del,A193G,MULTIPLE,Y201F,Y210W,N221H,L225T,G226D,D227E,MULTIPLE,K231V,L232P,MULTIPLE,D344E,S346D,H349R,N350K
MGH35	OmpK36	Frame Shift	scaffold00001	0.988225	1104	1	1104	1	2642576	2643388	813	0.736413	-	-	-	249	N115fs,V178P,H349R
UCI107	OmpK36	Frame Shift	scaffold00001	0.998188	1104	1	1104	1	2897005	2897940	936	0.847826	-	-	-	356	A12fs,G138_S139insLY,Y318_V319del
UCI60	OmpK36	Frame Shift	scaffold00020	1.00091	1104	1	1104	1	74003	74938	936	0.847826	-	-	-	317	G52fs
UCI26	OmpK36	Intact	scaffold00001	0.994565	1	1104	1104	1	384140	385237	1098	0.994565	-	-	-	0	A183del,S185_P186del,T192del,A193G,MULTIPLE,Y201F,Y210W,N221H,L225T,G226D,D227E,K231V,L232P,T258S,MULTIPLE,D344E,S346D,H349R,N350K
UCI7	OmpK36	Intact	scaffold00001	0.994565	1	1104	1104	1	1647955	1649052	1098	0.994565	-	-	-	0	A183del,S185_P186del,T192del,A193G,MULTIPLE,Y201F,Y210W,N221H,L225T,G226D,D227E,K231V,L232P,T258S,MULTIPLE,D344E,S346D,H349R,N350K
MGH32	OmpK36	Intact	scaffold00001	0.994565	1	1104	1104	1	1575783	1576880	1098	0.994565	-	-	-	0	A183del,S185_P186del,T192del,A193G,MULTIPLE,Y201F,Y210W,N221H,L225T,G226D,D227E,K231V,L232P,T258S,MULTIPLE,H349R
MGH46	OmpK36	Intact	scaffold00001	0.994565	1	1104	1104	1	327846	328943	1098	0.994565	-	-	-	0	A183del,S185_P186del,T192del,A193G,MULTIPLE,Y201F,Y210W,N221H,L225T,G226D,D227E,K231V,L232P,T258S,MULTIPLE,H349R
UCI34	OmpK36	Intact	scaffold00001	0.994565	1	1104	1104	1	306299	307396	1098	0.994565	-	-	-	0	A183del,S185_P186del,T192del,A193G,MULTIPLE,Y201F,Y210W,N221H,L225T,G226D,D227E,K231V,L232P,T258S,MULTIPLE,H349R
MGH27	OmpK36	Intact	scaffold00001	0.997283	1	1104	1104	1	2342049	2343149	1101	0.997283	-	-	-	2	I24V,K48fs,S49I,MULTIPLE,V59L,V61I,A183T,L184del,T192G,A193fs,L194fs,N221H,L225N,K231R,H349R,I353V,V358I
BIDMC41	OmpK36	Intact	scaffold00001	0.997283	1	1104	1104	1	915119	916219	1101	0.997283	-	-	-	1	L194fs,G198fs
BWH2	OmpK36	Intact	scaffold00001	1	1	1104	1104	1	2426243	2427346	1104	1	-	-	-	0	D135_T136insRR,A183del,S185_P186del,T192del,A193G,MULTIPLE,Y201F,Y210W,N221H,L225T,G226D,D227E,K231V,L232P,T258S,MULTIPLE,H349C
UCI95	OmpK36	Intact	scaffold00001	1	1	1104	1104	1	1602566	1603669	1104	1	-	-	-	0
BIDMC124	OmpK36	Intact	scaffold00001	1	1	1104	1104	1	1103307	1104410	1104	1	-	-	-	0
BIDMC13	OmpK36	Intact	scaffold00001	1	1	1104	1104	1	1824718	1825821	1104	1	-	-	-	0
BIDMC14	OmpK36	Intact	scaffold00001	1	1	1104	1104	1	238326	239429	1104	1	-	-	-	0
BIDMC18D	OmpK36	Intact	scaffold00001	1	1	1104	1104	1	300439	301542	1104	1	-	-	-	0
BIDMC1	OmpK36	Intact	scaffold00001	1	1	1104	1104	1	1147791	1148894	1104	1	-	-	-	0
BIDMC32	OmpK36	Intact	scaffold00001	1	1	1104	1104	1	505429	506532	1104	1	-	-	-	0
BIDMC33B	OmpK36	Intact	scaffold00001	1	1	1104	1104	1	1715018	1716121	1104	1	-	-	-	0
BIDMC5	OmpK36	Intact	scaffold00001	1	1	1104	1104	1	2336785	2337888	1104	1	-	-	-	0
MGH113	OmpK36	Intact	scaffold00017	1	1	1104	1104	1	1111	2214	1104	1	-	-	-	0
MGH18	OmpK36	Intact	scaffold00001	1	1	1104	1104	1	1752903	1754006	1104	1	-	-	-	0
MGH30	OmpK36	Intact	scaffold00001	1	1	1104	1104	1	1698888	1699991	1104	1	-	-	-	0
UCI22	OmpK36	Intact	scaffold00001	1	1	1104	1104	1	1189483	1190586	1104	1	-	-	-	0
UCI2	OmpK36	Intact	scaffold00001	1	1	1104	1104	1	1826694	1827797	1104	1	-	-	-	0
MGH83	OmpK36	Intact	scaffold1.1	1	1	1104	1104	1	1567553	1568656	1104	1	-	-	-	0
UCI1	OmpK36	Intact	scaffold00001	1.00272	1	1104	1104	1	2372931	2374037	1107	1.00272	-	-	-	0	D135_T136insR
UCI19	OmpK36	Intact	scaffold00001	1.00543	1	1104	1104	1	2349118	2350227	1110	1.00543	-	-	-	0	D135_T136insRR
MGH239	OmpK36	Intact	scaffold00001	1.00815	1	1104	831	0.752717	337245	338357	1113	1.00815	-	-	-	0
BIDMC67	OmpK36	Intact	scaffold00001	1.01087	1	1104	1104	1	1632637	1633752	1116	1.01087	-	-	-	0
MGH216	OmpK36	Intact	scaffold00001	1.01087	1	1104	1104	1	4730606	4731721	1116	1.01087	-	-	-	0
MGH240	OmpK36	Intact	scaffold00001	1.01087	1	1104	1104	1	2488933	2490048	1116	1.01087	-	-	-	0
MGH242	OmpK36	Intact	scaffold00001	1.01087	1	1104	1104	1	2532687	2533802	1116	1.01087	-	-	-	0
UCI170	OmpK36	Intact	scaffold00001	1.01087	1	1104	1104	1	4746145	4747260	1116	1.01087	-	-	-	0
UCI24	OmpK36	Intact	scaffold00001	1.01087	1	1104	1104	1	1009638	1010753	1116	1.01087	-	-	-	0
BIDMC29	OmpK36	Intact	scaffold00001	1.01087	1	1104	1104	1	1177869	1178984	1116	1.01087	-	-	-	0
BIDMC30	OmpK36	Intact	scaffold00001	1.01087	1	1104	1104	1	1738835	1739950	1116	1.01087	-	-	-	0
MGH160	OmpK36	Intact	scaffold00001	1.01087	1	1104	1104	1	1048013	1049128	1116	1.01087	-	-	-	0
MGH178	OmpK36	Intact	scaffold00001	1.01087	1	1104	1104	1	1320961	1322076	1116	1.01087	-	-	-	0
MGH243	OmpK36	Intact	scaffold00001	0.97192	38	1104	1067	0.966486	2427927	2429036	1110	1.00543	-	-	-	0
UCI49	OmpK36	Intact	scaffold00001	0.97192	38	1104	1067	0.966486	2331190	2332299	1110	1.00543	-	-	-	0
UCI127	OmpK36	Intact	scaffold00001	1.01993	1102	1	1102	0.998188	2760580	2761707	1128	1.02174	-	-	-	0
UCI102	OmpK36	Intact	scaffold00001	0.995471	1102	10	785	0.711051	2287783	2288892	1110	1.00543	-	-	-	0
UCI162	OmpK36	Intact	scaffold00001	0.995471	1102	10	785	0.711051	2041762	2042871	1110	1.00543	-	-	-	0
UCI49	OmpK36	Intact	scaffold00001	1.00815	1104	1	1104	1	3094955	3096067	1113	1.00815	ISKpn26	-481	-999	0
UCI47	OmpK36	Intact	scaffold00001	1.02264	1104	1	1068	0.967391	3415526	3416596	1071	0.970109	-	-	-	0
BIDMC61	OmpK36	Intact	scaffold00001	0.98913	1104	1	1104	1	2960314	2961405	1092	0.98913	-	-	-	0	A183del,S185_P186del,R191C,T192G,L194Q,L205V,Y210F,N221H,L225T,G226D,N229del,K231N,A233V,R236N,I315L,H349R,I353V
BIDMC117	OmpK36	Intact	scaffold00001	0.98913	1104	1	1104	1	1791407	1792498	1092	0.98913	-	-	-	0	A183del,S185_P186del,T192G,L194Q,L205V,Y210F,N221H,L225T,G226D,N229del,K231N,A233V,R236N,I315L,H349R,I353V
BIDMC118	OmpK36	Intact	scaffold00001	0.98913	1104	1	1104	1	165562	166653	1092	0.98913	-	-	-	0	A183del,S185_P186del,T192G,L194Q,L205V,Y210F,N221H,L225T,G226D,N229del,K231N,A233V,R236N,I315L,H349R,I353V
BIDMC88	OmpK36	Intact	scaffold00001	0.98913	1104	1	1104	1	3708978	3710069	1092	0.98913	-	-	-	0	A183del,S185_P186del,T192G,L194Q,L205V,Y210F,N221H,L225T,G226D,N229del,K231N,A233V,R236N,I315L,H349R,I353V
BIDMC90	OmpK36	Intact	scaffold00003	0.98913	1104	1	1104	1	1261409	1262500	1092	0.98913	-	-	-	0	A183del,S185_P186del,T192G,L194Q,L205V,Y210F,N221H,L225T,G226D,N229del,K231N,A233V,R236N,I315L,H349R,I353V
MGH114	OmpK36	Intact	scaffold00001	0.98913	1104	1	1104	1	2922015	2923106	1092	0.98913	-	-	-	0	A183del,S185_P186del,T192G,L194Q,L205V,Y210F,N221H,L225T,G226D,N229del,K231N,A233V,R236N,I315L,H349R,I353V
MGH212	OmpK36	Intact	scaffold00002	0.98913	1104	1	1104	1	1763159	1764250	1092	0.98913	-	-	-	0	A183del,S185_P186del,T192G,L194Q,L205V,Y210F,N221H,L225T,G226D,N229del,K231N,A233V,R236N,I315L,H349R,I353V
MGH76	OmpK36	Intact	scaffold00002	0.98913	1104	1	1104	1	317203	318294	1092	0.98913	-	-	-	0	A183del,S185_P186del,T192G,L194Q,L205V,Y210F,N221H,L225T,G226D,N229del,K231N,A233V,R236N,I315L,H349R,I353V
UCI18	OmpK36	Intact	scaffold00001	0.98913	1104	1	1104	1	2984587	2985678	1092	0.98913	-	-	-	0	A183del,S185_P186del,T192G,L194Q,L205V,Y210F,N221H,L225T,G226D,N229del,K231N,A233V,R236N,I315L,H349R,I353V
MGH20	OmpK36	Intact	scaffold00002	0.98913	1104	1	1104	1	3003324	3004415	1092	0.98913	-	-	-	0	A183del,S185_P186del,T192G,L194Q,L205V,Y210F,N221H,L225T,G226D,N229del,K231N,A233V,R236N,I315L,H349R,I353V
MGH40	OmpK36	Intact	scaffold00001	0.98913	1104	1	1104	1	3185611	3186702	1092	0.98913	-	-	-	0	A183del,S185_P186del,T192G,L194Q,L205V,Y210F,N221H,L225T,G226D,N229del,K231N,A233V,R236N,I315L,H349R,I353V
UCI10	OmpK36	Intact	scaffold00001	0.98913	1104	1	1104	1	3822974	3824065	1092	0.98913	-	-	-	0	A183del,S185_P186del,T192G,L194Q,L205V,Y210F,N221H,L225T,G226D,N229del,K231N,A233V,R236N,I315L,H349R,I353V
MGH44	OmpK36	Intact	scaffold00001	0.98913	1104	1	1104	1	1730422	1731513	1092	0.98913	-	-	-	0	A183del,S185_P186del,T192G,L194Q,Y201F,L205V,Y210F,N221H,L225T,G226D,N229del,K231N,A233V,R236N,H349R
BIDMC95	OmpK36	Intact	scaffold00001	0.98913	1104	1	1104	1	3585032	3586123	1092	0.98913	-	-	-	0	A183del,S185_P186del,T192G,L194Q,Y201F,L205V,Y210F,N221H,L225T,G226D,N229del,K231N,A233V,R236N,H349R,I353V
MGH113	OmpK36	Intact	scaffold00004	0.98913	1104	1	1104	1	167923	169014	1092	0.98913	-	-	-	0	A183del,S185_P186del,T192G,L194Q,Y201F,L205V,Y210F,N221H,L225T,G226D,N229del,K231N,A233V,R236N,H349R,I353V
MGH66	OmpK36	Intact	scaffold00001	0.991848	1104	1	1104	1	1547488	1548582	1095	0.991848	-	-	-	2	T86V,E87fs,S88R,S89Y,MULTIPLE,D91K,A93S,G182D,A183del,L184M,S185_P186del,T192G,L194Q,Y201F,L205V,Y210W,N221H,L225T,G226D,N229del,K231N,A233V,N239D,T258S,L272M,MULTIPLE,H349R
BIDMC46b	OmpK36	Intact	scaffold00001	0.991848	1104	1	1104	1	2835327	2836421	1095	0.991848	-	-	-	2	T86V,E87fs,S88R,S89Y,MULTIPLE,D91K,A93S,G182D,A183del,L184M,S185_P186del,T192G,L194Q,Y201F,L205V,Y210W,N221H,L225T,G226D,N229del,K231N,A233V,N239D,T258S,MULTIPLE,H349R
BWH48	OmpK36	Intact	scaffold00001	0.991848	1104	1	1104	1	2755458	2756552	1095	0.991848	-	-	-	2	T86V,E87fs,S88R,S89Y,MULTIPLE,D91K,A93S,G182D,A183del,L184M,S185_P186del,T192G,L194Q,Y201F,L205V,Y210W,N221H,L225T,G226D,N229del,K231N,A233V,N239D,T258S,MULTIPLE,H349R
MGH60	OmpK36	Intact	scaffold00001	0.991848	1104	1	1104	1	2690696	2691790	1095	0.991848	-	-	-	2	T86V,E87fs,S88R,S89Y,MULTIPLE,D91K,A93S,G182D,A183del,L184M,S185_P186del,T192G,L194Q,Y201F,L205V,Y210W,N221H,L225T,G226D,N229del,K231N,A233V,N239D,T258S,MULTIPLE,H349R
MGH90	OmpK36	Intact	scaffold00001	0.991848	1104	1	1104	1	2864584	2865678	1095	0.991848	-	-	-	2	T86V,E87fs,S88R,S89Y,MULTIPLE,D91K,A93S,G182D,A183del,L184M,S185_P186del,T192G,L194Q,Y201F,Y210W,N221H,L225T,G226D,N229del,K231N,A233V,N239D,T258S,MULTIPLE,H349R
UCI120	OmpK36	Intact	scaffold00001	0.991848	1104	1	1104	1	725122	726216	1095	0.991848	-	-	-	0
UCI146	OmpK36	Intact	scaffold00001	0.991848	1104	1	1104	1	5592396	5593490	1095	0.991848	-	-	-	0
BIDMC25	OmpK36	Intact	scaffold00001	0.994565	1104	1	1104	1	2814007	2815104	1098	0.994565	-	-	-	0	A183del,S185_P186del,T192del,A193G,L194W,K195_Q196insA,Y201F,Y210W,N221H,L225T,G226D,D227E,K231V,L232P,T258S,R294C,MULTIPLE,H349R
MGH165	OmpK36	Intact	scaffold00001	0.994565	1104	1	1104	1	1647482	1648579	1098	0.994565	-	-	-	0	A183del,S185_P186del,T192del,A193G,MULTIPLE,Q196P,Y201F,Y210W,N221H,L225T,G226D,D227E,K231V,L232P,T258S,MULTIPLE,D344E,S346D,H349R,N350K
MGH118	OmpK36	Intact	scaffold00001	0.994565	1104	1	1104	1	1346025	1347122	1098	0.994565	-	-	-	0	A183del,S185_P186del,T192del,A193G,MULTIPLE,Y201F,Y210W,N221H,L225T,G226D,D227E,K231V,L232P,MULTIPLE,D344E,S346D,H349R,N350K
MGH148	OmpK36	Intact	scaffold00001	0.994565	1104	1	1104	1	2962282	2963379	1098	0.994565	-	-	-	0	A183del,S185_P186del,T192del,A193G,MULTIPLE,Y201F,Y210W,N221H,L225T,G226D,D227E,K231V,L232P,MULTIPLE,D344E,S346D,H349R,N350K
MGH190	OmpK36	Intact	scaffold00001	0.994565	1104	1	1104	1	2957433	2958530	1098	0.994565	-	-	-	0	A183del,S185_P186del,T192del,A193G,MULTIPLE,Y201F,Y210W,N221H,L225T,G226D,D227E,K231V,L232P,MULTIPLE,D344E,S346D,H349R,N350K
MGH202	OmpK36	Intact	scaffold00001	0.994565	1104	1	1104	1	2759731	2760828	1098	0.994565	-	-	-	0	A183del,S185_P186del,T192del,A193G,MULTIPLE,Y201F,Y210W,N221H,L225T,G226D,D227E,K231V,L232P,MULTIPLE,D344E,S346D,H349R,N350K
UCI182	OmpK36	Intact	scaffold00001	0.994565	1104	1	1104	1	2828582	2829679	1098	0.994565	-	-	-	0	A183del,S185_P186del,T192del,A193G,MULTIPLE,Y201F,Y210W,N221H,L225T,G226D,D227E,K231V,L232P,MULTIPLE,D344E,S346D,H349R,N350K
UCI186	OmpK36	Intact	scaffold00001	0.994565	1104	1	1104	1	2882697	2883794	1098	0.994565	-	-	-	0	A183del,S185_P186del,T192del,A193G,MULTIPLE,Y201F,Y210W,N221H,L225T,G226D,D227E,K231V,L232P,MULTIPLE,D344E,S346D,H349R,N350K
UCI140	OmpK36	Intact	scaffold00001	0.994565	1104	1	1104	1	2896294	2897391	1098	0.994565	-	-	-	0	A183del,S185_P186del,T192del,A193G,MULTIPLE,Y201F,Y210W,N221H,L225T,G226D,D227E,K231V,L232P,MULTIPLE,D344E,S346D,H349R,N350K
BIDMC69	OmpK36	Intact	scaffold00001	0.994565	1104	1	1104	1	1569919	1571016	1098	0.994565	-	-	-	0	A183del,S185_P186del,T192del,A193G,MULTIPLE,Y201F,Y210W,N221H,L225T,G226D,D227E,K231V,L232P,T258S,MULTIPLE,D344E,S346D,H349R,N350K
BWH58	OmpK36	Intact	scaffold00001	0.994565	1104	1	1104	1	2901896	2902993	1098	0.994565	-	-	-	0	A183del,S185_P186del,T192del,A193G,MULTIPLE,Y201F,Y210W,N221H,L225T,G226D,D227E,K231V,L232P,T258S,MULTIPLE,D344E,S346D,H349R,N350K
BWH66	OmpK36	Intact	scaffold00001	0.994565	1104	1	1104	1	1822760	1823857	1098	0.994565	-	-	-	0	A183del,S185_P186del,T192del,A193G,MULTIPLE,Y201F,Y210W,N221H,L225T,G226D,D227E,K231V,L232P,T258S,MULTIPLE,D344E,S346D,H349R,N350K
MGH221	OmpK36	Intact	scaffold00005	0.994565	1104	1	1104	1	270123	271220	1098	0.994565	-	-	-	0	A183del,S185_P186del,T192del,A193G,MULTIPLE,Y201F,Y210W,N221H,L225T,G226D,D227E,K231V,L232P,T258S,MULTIPLE,D344E,S346D,H349R,N350K
MGH228	OmpK36	Intact	scaffold00001	0.994565	1104	1	1104	1	3082656	3083753	1098	0.994565	-	-	-	0	A183del,S185_P186del,T192del,A193G,MULTIPLE,Y201F,Y210W,N221H,L225T,G226D,D227E,K231V,L232P,T258S,MULTIPLE,D344E,S346D,H349R,N350K
UCI64	OmpK36	Intact	scaffold00001	0.994565	1104	1	1104	1	151826	152923	1098	0.994565	-	-	-	0	A183del,S185_P186del,T192del,A193G,MULTIPLE,Y201F,Y210W,N221H,L225T,G226D,D227E,K231V,L232P,T258S,MULTIPLE,D344E,S346D,H349R,N350K
UCI92	OmpK36	Intact	scaffold00001	0.994565	1104	1	1104	1	2680081	2681178	1098	0.994565	-	-	-	0	A183del,S185_P186del,T192del,A193G,MULTIPLE,Y201F,Y210W,N221H,L225T,G226D,D227E,K231V,L232P,T258S,MULTIPLE,H349R
BIDMC85	OmpK36	Intact	scaffold00001	0.994565	1104	1	1104	1	2996302	2997399	1098	0.994565	-	-	-	0	A183del,S185_P186del,T192del,A193G,MULTIPLE,Y201F,Y210W,N221H,L225T,G226D,D227E,K231V,L232P,T258S,MULTIPLE,H349R
BIDMC86	OmpK36	Intact	scaffold00001	0.994565	1104	1	1104	1	2324287	2325384	1098	0.994565	-	-	-	0	A183del,S185_P186del,T192del,A193G,MULTIPLE,Y201F,Y210W,N221H,L225T,G226D,D227E,K231V,L232P,T258S,MULTIPLE,H349R
BIDMC11	OmpK36	Intact	scaffold00001	0.994565	1104	1	1104	1	1211036	1212133	1098	0.994565	-	-	-	0	A183del,S185_P186del,T192del,A193G,MULTIPLE,Y201F,Y210W,N221H,L225T,G226D,D227E,K231V,L232P,T258S,MULTIPLE,H349R
BIDMC23	OmpK36	Intact	scaffold00001	0.994565	1104	1	1104	1	2924836	2925933	1098	0.994565	-	-	-	0	A183del,S185_P186del,T192del,A193G,MULTIPLE,Y201F,Y210W,N221H,L225T,G226D,D227E,K231V,L232P,T258S,MULTIPLE,H349R
BWH62	OmpK36	Intact	scaffold00001	0.994565	1104	1	1104	1	2883148	2884245	1098	0.994565	-	-	-	0	A183del,S185_P186del,T192del,A193G,MULTIPLE,Y201F,Y210W,N221H,L225T,G226D,D227E,K231V,L232P,T258S,MULTIPLE,H349R
BWH15	OmpK36	Intact	scaffold00001	0.994565	1104	1	1104	1	2685488	2686585	1098	0.994565	-	-	-	0	A183del,S185_P186del,T192del,A193G,MULTIPLE,Y201F,Y210W,N221H,L225T,G226D,D227E,K231V,L232P,T258S,MULTIPLE,H349R
BWH46	OmpK36	Intact	scaffold00001	0.994565	1104	1	1104	1	2508934	2510031	1098	0.994565	-	-	-	0	A183del,S185_P186del,T192del,A193G,MULTIPLE,Y201F,Y210W,N221H,L225T,G226D,D227E,K231V,L232P,T258S,MULTIPLE,H349R
MGH116	OmpK36	Intact	scaffold00001	0.994565	1104	1	1104	1	3018439	3019536	1098	0.994565	-	-	-	0	A183del,S185_P186del,T192del,A193G,MULTIPLE,Y201F,Y210W,N221H,L225T,G226D,D227E,K231V,L232P,T258S,MULTIPLE,H349R
MGH124	OmpK36	Intact	scaffold00001	0.994565	1104	1	1104	1	2933954	2935051	1098	0.994565	-	-	-	0	A183del,S185_P186del,T192del,A193G,MULTIPLE,Y201F,Y210W,N221H,L225T,G226D,D227E,K231V,L232P,T258S,MULTIPLE,H349R
MGH126	OmpK36	Intact	scaffold00001	0.994565	1104	1	1104	1	2733164	2734261	1098	0.994565	-	-	-	0	A183del,S185_P186del,T192del,A193G,MULTIPLE,Y201F,Y210W,N221H,L225T,G226D,D227E,K231V,L232P,T258S,MULTIPLE,H349R
MGH134	OmpK36	Intact	scaffold00001	0.994565	1104	1	1104	1	2881832	2882929	1098	0.994565	-	-	-	0	A183del,S185_P186del,T192del,A193G,MULTIPLE,Y201F,Y210W,N221H,L225T,G226D,D227E,K231V,L232P,T258S,MULTIPLE,H349R
MGH150	OmpK36	Intact	scaffold00001	0.994565	1104	1	1104	1	2853027	2854124	1098	0.994565	-	-	-	0	A183del,S185_P186del,T192del,A193G,MULTIPLE,Y201F,Y210W,N221H,L225T,G226D,D227E,K231V,L232P,T258S,MULTIPLE,H349R
MGH182	OmpK36	Intact	scaffold00001	0.994565	1104	1	1104	1	2909715	2910812	1098	0.994565	-	-	-	0	A183del,S185_P186del,T192del,A193G,MULTIPLE,Y201F,Y210W,N221H,L225T,G226D,D227E,K231V,L232P,T258S,MULTIPLE,H349R
MGH230	OmpK36	Intact	scaffold00001	0.994565	1104	1	1104	1	2749589	2750686	1098	0.994565	-	-	-	0	A183del,S185_P186del,T192del,A193G,MULTIPLE,Y201F,Y210W,N221H,L225T,G226D,D227E,K231V,L232P,T258S,MULTIPLE,H349R
MGH251	OmpK36	Intact	scaffold00001	0.994565	1104	1	1104	1	2814621	2815718	1098	0.994565	-	-	-	0	A183del,S185_P186del,T192del,A193G,MULTIPLE,Y201F,Y210W,N221H,L225T,G226D,D227E,K231V,L232P,T258S,MULTIPLE,H349R
MGH94	OmpK36	Intact	scaffold00001	0.994565	1104	1	1104	1	3072482	3073579	1098	0.994565	-	-	-	0	A183del,S185_P186del,T192del,A193G,MULTIPLE,Y201F,Y210W,N221H,L225T,G226D,D227E,K231V,L232P,T258S,MULTIPLE,H349R
MGH17	OmpK36	Intact	scaffold00002	0.994565	1104	1	1104	1	2742555	2743652	1098	0.994565	-	-	-	0	A183del,S185_P186del,T192del,A193G,MULTIPLE,Y201F,Y210W,N221H,L225T,G226D,D227E,K231V,L232P,T258S,MULTIPLE,H349R
MGH21	OmpK36	Intact	scaffold00001	0.994565	1104	1	1104	1	2977408	2978505	1098	0.994565	-	-	-	0	A183del,S185_P186del,T192del,A193G,MULTIPLE,Y201F,Y210W,N221H,L225T,G226D,D227E,K231V,L232P,T258S,MULTIPLE,H349R
MGH36	OmpK36	Intact	scaffold00001	0.994565	1104	1	1104	1	3005710	3006807	1098	0.994565	-	-	-	0	A183del,S185_P186del,T192del,A193G,MULTIPLE,Y201F,Y210W,N221H,L225T,G226D,D227E,K231V,L232P,T258S,MULTIPLE,H349R
MGH48	OmpK36	Intact	scaffold00001	0.994565	1104	1	1104	1	2928673	2929770	1098	0.994565	-	-	-	0	A183del,S185_P186del,T192del,A193G,MULTIPLE,Y201F,Y210W,N221H,L225T,G226D,D227E,K231V,L232P,T258S,MULTIPLE,H349R
UCI108	OmpK36	Intact	scaffold00001	0.994565	1104	1	1104	1	1107772	1108869	1098	0.994565	-	-	-	0	A183del,S185_P186del,T192del,A193G,MULTIPLE,Y201F,Y210W,N221H,L225T,G226D,D227E,K231V,L232P,T258S,MULTIPLE,H349R
UCI110	OmpK36	Intact	scaffold00001	0.994565	1104	1	1104	1	2983757	2984854	1098	0.994565	-	-	-	0	A183del,S185_P186del,T192del,A193G,MULTIPLE,Y201F,Y210W,N221H,L225T,G226D,D227E,K231V,L232P,T258S,MULTIPLE,H349R
UCI164	OmpK36	Intact	scaffold00001	0.994565	1104	1	1104	1	325745	326842	1098	0.994565	-	-	-	0	A183del,S185_P186del,T192del,A193G,MULTIPLE,Y201F,Y210W,N221H,L225T,G226D,D227E,K231V,L232P,T258S,MULTIPLE,H349R
UCI172	OmpK36	Intact	scaffold00001	0.994565	1104	1	1104	1	2323215	2324312	1098	0.994565	-	-	-	0	A183del,S185_P186del,T192del,A193G,MULTIPLE,Y201F,Y210W,N221H,L225T,G226D,D227E,K231V,L232P,T258S,MULTIPLE,H349R
UCI188	OmpK36	Intact	scaffold00001	0.994565	1104	1	1104	1	519668	520765	1098	0.994565	-	-	-	0	A183del,S185_P186del,T192del,A193G,MULTIPLE,Y201F,Y210W,N221H,L225T,G226D,D227E,K231V,L232P,T258S,MULTIPLE,H349R
UCI190	OmpK36	Intact	scaffold00001	0.994565	1104	1	1104	1	2952474	2953571	1098	0.994565	-	-	-	0	A183del,S185_P186del,T192del,A193G,MULTIPLE,Y201F,Y210W,N221H,L225T,G226D,D227E,K231V,L232P,T258S,MULTIPLE,H349R
UCI192	OmpK36	Intact	scaffold00001	0.994565	1104	1	1104	1	2872649	2873746	1098	0.994565	-	-	-	0	A183del,S185_P186del,T192del,A193G,MULTIPLE,Y201F,Y210W,N221H,L225T,G226D,D227E,K231V,L232P,T258S,MULTIPLE,H349R
UCI196	OmpK36	Intact	scaffold00001	0.994565	1104	1	1104	1	529042	530139	1098	0.994565	-	-	-	0	A183del,S185_P186del,T192del,A193G,MULTIPLE,Y201F,Y210W,N221H,L225T,G226D,D227E,K231V,L232P,T258S,MULTIPLE,H349R
UCI130	OmpK36	Intact	scaffold00001	0.994565	1104	1	1104	1	2712299	2713396	1098	0.994565	-	-	-	0	A183del,S185_P186del,T192del,A193G,MULTIPLE,Y201F,Y210W,N221H,L225T,G226D,D227E,K231V,L232P,T258S,MULTIPLE,H349R
UCI42	OmpK36	Intact	scaffold00001	0.994565	1104	1	1104	1	2659744	2660841	1098	0.994565	-	-	-	0	A183del,S185_P186del,T192del,A193G,MULTIPLE,Y201F,Y210W,N221H,L225T,G226D,D227E,K231V,L232P,T258S,MULTIPLE,H349R
UCI4	OmpK36	Intact	scaffold00001	0.994565	1104	1	1104	1	2988487	2989584	1098	0.994565	-	-	-	0	A183del,S185_P186del,T192del,A193G,MULTIPLE,Y201F,Y210W,N221H,L225T,G226D,D227E,K231V,L232P,T258S,MULTIPLE,H349R
UCI6	OmpK36	Intact	scaffold00001	0.994565	1104	1	1104	1	2893960	2895057	1098	0.994565	-	-	-	0	A183del,S185_P186del,T192del,A193G,MULTIPLE,Y201F,Y210W,N221H,L225T,G226D,D227E,K231V,L232P,T258S,MULTIPLE,H349R
BIDMC52	OmpK36	Intact	scaffold00001	0.994565	1104	1	1104	1	2894153	2895250	1098	0.994565	-	-	-	0	A183del,S185_P186del,T192del,A193G,MULTIPLE,Y201F,Y210W,N221H,L225T,G226D,D227E,K231V,L232P,T258S,MULTIPLE,I315L,H349R
BWH30	OmpK36	Intact	scaffold00001	0.994565	1104	1	1104	1	2959975	2961072	1098	0.994565	-	-	-	0	A183del,S185_P186del,T192del,A193G,MULTIPLE,Y201F,Y210W,N221H,L225T,G226D,D227E,K231V,L232P,T258S,MULTIPLE,I315L,H349R
MGH64	OmpK36	Intact	scaffold00001	0.994565	1104	1	1104	1	2858181	2859278	1098	0.994565	-	-	-	0	A183del,S185_P186del,T192del,A193G,MULTIPLE,Y201F,Y210W,N221H,L225T,G226D,D227E,K231V,L232P,T258S,R294C,MULTIPLE,H349R
UCI181	OmpK36	Intact	scaffold00001	0.994565	1104	1	1104	1	2963322	2964419	1098	0.994565	-	-	-	0	V10L,A183del,S185_P186del,T192del,A193G,MULTIPLE,Y201F,Y210W,N221H,L225T,G226D,D227E,K231V,L232P,T258S,MULTIPLE,D344E,S346D,H349R,N350K
MGH28	OmpK36	Intact	scaffold00001	0.994565	1104	1	1104	1	4578813	4579910	1098	0.994565	-	-	-	0
MGH42	OmpK36	Intact	scaffold00002	0.994565	1104	1	1104	1	1135583	1136680	1098	0.994565	-	-	-	0
MGH92	OmpK36	Intact	scaffold00005	0.997283	1104	1	1104	1	157479	158579	1101	0.997283	-	-	-	0	A183T,L184del,T192G,Y210F,N221H,L225N,S230T,K231Q,A233E,H349R
MGH68	OmpK36	Intact	scaffold00001	0.997283	1104	1	1104	1	3167075	3168175	1101	0.997283	-	-	-	0	A183T,L184del,T192G,Y210F,N221H,L225N,S230T,K231Q,A233E,H349R
UCI198	OmpK36	Intact	scaffold00001	0.997283	1104	1	1104	1	3099585	3100685	1101	0.997283	-	-	-	0	D135_T136insS,A183del,S185_P186del,T192del,A193G,MULTIPLE,Y201F,Y210W,N221H,L225T,G226D,D227E,K231V,L232P,T258S,MULTIPLE,D344E,S346D,H349R,N350K
MGH176	OmpK36	Intact	scaffold00001	0.997283	1104	1	1104	1	3662806	3663906	1101	0.997283	-	-	-	2	I24V,K48fs,S49I,MULTIPLE,V59L,V61I,A183T,L184del,T192G,A193fs,L194fs,N221H,L225N,K231R,H349R,I353V,V358I
MGH157	OmpK36	Intact	scaffold00001	1	1104	1	1104	1	3036886	3037989	1104	1	-	-	-	0	D135_T136insSG,A183del,S185_P186del,T192del,A193G,MULTIPLE,Y201F,Y210W,N221H,L225T,G226D,D227E,K231V,L232P,T258S,MULTIPLE,H349R
BIDMC34	OmpK36	Intact	scaffold00001	1	1104	1	1104	1	1795599	1796702	1104	1	-	-	-	0	G176D
MGH79	OmpK36	Intact	scaffold00002	1	1104	1	1104	1	1445651	1446754	1104	1	-	-	-	0	G176V
UCI76	OmpK36	Intact	scaffold00001	1	1104	1	1104	1	2862207	2863310	1104	1	-	-	-	0	H349R
MGH156	OmpK36	Intact	scaffold00001	1	1104	1	1104	1	2978838	2979941	1104	1	-	-	-	0	H349R
MGH19	OmpK36	Intact	scaffold00002	1	1104	1	1104	1	2709771	2710874	1104	1	-	-	-	0	H349R
UCI163	OmpK36	Intact	scaffold00001	1	1104	1	1104	1	2767267	2768370	1104	1	-	-	-	1	N345fs,A351fs
UCI109	OmpK36	Intact	scaffold00001	1	1104	1	1104	1	1329648	1330751	1104	1	-	-	-	0	R191L
UCI37	OmpK36	Intact	scaffold00001	1	1104	1	1104	1	3064897	3066000	1104	1	-	-	-	0	R191L
UCI38	OmpK36	Intact	scaffold00001	1	1104	1	1104	1	1081295	1082398	1104	1	-	-	-	0	R191L
UCI43	OmpK36	Intact	scaffold00001	1	1104	1	1104	1	3101818	3102921	1104	1	-	-	-	0	R191L
UCI44	OmpK36	Intact	scaffold00002	1	1104	1	1104	1	154994	156097	1104	1	-	-	-	0	R191L
UCI55	OmpK36	Intact	scaffold00001	1	1104	1	1104	1	3094093	3095196	1104	1	-	-	-	0	R191L
MGH31	OmpK36	Intact	scaffold00002	1	1104	1	1104	1	268321	269424	1104	1	-	-	-	0	S220P,Y325N
UCI189	OmpK36	Intact	scaffold00001	1	1104	1	1104	1	2389451	2390554	1104	1	-	-	-	0	T136_Y137insHS,A183del,S185_P186del,T192del,A193G,MULTIPLE,Y201F,Y210W,N221H,L225T,G226D,D227E,K231V,L232P,T258S,MULTIPLE,D344E,S346D,H349R,N350K
UCI82	OmpK36	Intact	scaffold00001	1	1104	1	1104	1	2947522	2948625	1104	1	-	-	-	0	V178P
MGH102	OmpK36	Intact	scaffold00001	1	1104	1	1104	1	2639205	2640308	1104	1	-	-	-	0	V178P
MGH168	OmpK36	Intact	scaffold00001	1	1104	1	1104	1	2825899	2827002	1104	1	-	-	-	0	V178P
MGH172	OmpK36	Intact	scaffold00001	1	1104	1	1104	1	2933738	2934841	1104	1	-	-	-	0	V178P
UCI178	OmpK36	Intact	scaffold00001	1	1104	1	1104	1	1456965	1458068	1104	1	-	-	-	0	V178P
UCI187	OmpK36	Intact	scaffold00001	1	1104	1	1104	1	2988249	2989352	1104	1	-	-	-	0	V178P
UCI200	OmpK36	Intact	scaffold00001	1	1104	1	1104	1	2895443	2896546	1104	1	-	-	-	0	V178P
BIDMC22	OmpK36	Intact	scaffold00001	1	1104	1	1104	1	2919585	2920688	1104	1	-	-	-	0	V178P,H349R
UCI126	OmpK36	Intact	scaffold00001	1	1104	1	1104	1	2650609	2651712	1104	1	-	-	-	0	V178P,H349R
UCI68	OmpK36	Intact	scaffold00001	1	1104	1	1104	1	2632322	2633425	1104	1	-	-	-	0	V178P,H349R
MGH96	OmpK36	Intact	scaffold00001	1	1104	1	1104	1	3648056	3649159	1104	1	-	-	-	0	V178P,Y210F,H349R
UCI156	OmpK36	Intact	scaffold00001	1	1104	1	1104	1	3010199	3011302	1104	1	-	-	-	0	V178P,Y210F,H349R
MGH229A	OmpK36	Intact	scaffold00003	1	1104	1	1104	1	635036	636139	1104	1	-	-	-	0	V59I,A93S,A183T,L184del,T192E,Y201F,Y210W,N221H,L225T,S230T,K231Q,N239D,MULTIPLE,V321L,D344E,S346N,H349R
UCI167	OmpK36	Intact	scaffold00001	1	1104	1	1104	1	3290426	3291529	1104	1	-	-	-	0	V59I,A93S,R146C,A183T,L184del,T192G,Y201F,Y210W,N221H,L225T,K231Q,N239D,MULTIPLE,V321L,D344E,S346N,H349R
UCI81	OmpK36	Intact	scaffold00001	1	1104	1	1104	1	2937463	2938566	1104	1	-	-	-	0
UCI91	OmpK36	Intact	scaffold00001	1	1104	1	1104	1	3142261	3143364	1104	1	-	-	-	0
UCI93	OmpK36	Intact	scaffold00001	1	1104	1	1104	1	2640576	2641679	1104	1	-	-	-	0
UCI96	OmpK36	Intact	scaffold00001	1	1104	1	1104	1	2920688	2921791	1104	1	-	-	-	0
BIDMC123	OmpK36	Intact	scaffold00001	1	1104	1	1104	1	2818205	2819308	1104	1	-	-	-	0
BIDMC10	OmpK36	Intact	scaffold00001	1	1104	1	1104	1	518669	519772	1104	1	-	-	-	0
BIDMC12A	OmpK36	Intact	scaffold00001	1	1104	1	1104	1	2981402	2982505	1104	1	-	-	-	0
BIDMC12B	OmpK36	Intact	scaffold00001	1	1104	1	1104	1	2743368	2744471	1104	1	-	-	-	0
BIDMC12C	OmpK36	Intact	scaffold00003	1	1104	1	1104	1	2981932	2983035	1104	1	-	-	-	0
BIDMC16	OmpK36	Intact	scaffold00003	1	1104	1	1104	1	2946651	2947754	1104	1	-	-	-	0
BIDMC18A	OmpK36	Intact	scaffold00001	1	1104	1	1104	1	1435782	1436885	1104	1	-	-	-	0
BIDMC18B	OmpK36	Intact	scaffold00001	1	1104	1	1104	1	1448394	1449497	1104	1	-	-	-	0
BIDMC18C	OmpK36	Intact	scaffold00001	1	1104	1	1104	1	3049845	3050948	1104	1	-	-	-	0
BIDMC21	OmpK36	Intact	scaffold00001	1	1104	1	1104	1	2947546	2948649	1104	1	-	-	-	0
BIDMC2A	OmpK36	Intact	scaffold00001	1	1104	1	1104	1	2952867	2953970	1104	1	-	-	-	0
BIDMC36	OmpK36	Intact	scaffold00001	1	1104	1	1104	1	2933513	2934616	1104	1	-	-	-	0
BIDMC42a	OmpK36	Intact	scaffold00001	1	1104	1	1104	1	916621	917724	1104	1	-	-	-	0
BIDMC42b	OmpK36	Intact	scaffold00001	1	1104	1	1104	1	893461	894564	1104	1	-	-	-	0
BIDMC48	OmpK36	Intact	scaffold00001	1	1104	1	1104	1	2998293	2999396	1104	1	-	-	-	0
BIDMC54	OmpK36	Intact	scaffold00001	1	1104	1	1104	1	2645241	2646344	1104	1	-	-	-	0
BIDMC7A	OmpK36	Intact	scaffold00001	1	1104	1	1104	1	2652575	2653678	1104	1	-	-	-	0
BIDMC7B	OmpK36	Intact	scaffold00001	1	1104	1	1104	1	2931357	2932460	1104	1	-	-	-	0
BWH53	OmpK36	Intact	scaffold00001	1	1104	1	1104	1	1024846	1025949	1104	1	-	-	-	0
BWH67	OmpK36	Intact	scaffold00001	1	1104	1	1104	1	2907291	2908394	1104	1	-	-	-	0
BWH36	OmpK36	Intact	scaffold00001	1	1104	1	1104	1	1360405	1361508	1104	1	-	-	-	0
BWH45	OmpK36	Intact	scaffold00001	1	1104	1	1104	1	3084733	3085836	1104	1	-	-	-	0
BWH47	OmpK36	Intact	scaffold00001	1	1104	1	1104	1	3050814	3051917	1104	1	-	-	-	0
MGH125	OmpK36	Intact	scaffold00001	1	1104	1	1104	1	2637856	2638959	1104	1	-	-	-	0
MGH140	OmpK36	Intact	scaffold00001	1	1104	1	1104	1	3016291	3017394	1104	1	-	-	-	0
MGH166	OmpK36	Intact	scaffold00001	1	1104	1	1104	1	2917492	2918595	1104	1	-	-	-	0
MGH171	OmpK36	Intact	scaffold00002	1	1104	1	1104	1	13316	14419	1104	1	-	-	-	0
MGH181	OmpK36	Intact	scaffold00001	1	1104	1	1104	1	1453884	1454987	1104	1	-	-	-	0
MGH186	OmpK36	Intact	scaffold00001	1	1104	1	1104	1	237720	238823	1104	1	-	-	-	0
MGH222	OmpK36	Intact	scaffold00001	1	1104	1	1104	1	2886290	2887393	1104	1	-	-	-	0
MGH229	OmpK36	Intact	scaffold00001	1	1104	1	1104	1	2723773	2724876	1104	1	-	-	-	0
MGH235	OmpK36	Intact	scaffold00001	1	1104	1	1104	1	3007302	3008405	1104	1	-	-	-	0
MGH82	OmpK36	Intact	scaffold00001	1	1104	1	1104	1	2936888	2937991	1104	1	-	-	-	0
MGH95	OmpK36	Intact	scaffold00001	1	1104	1	1104	1	1451992	1453095	1104	1	-	-	-	0
MGH29	OmpK36	Intact	scaffold00001	1	1104	1	1104	1	2797381	2798484	1104	1	-	-	-	0
MGH45	OmpK36	Intact	scaffold00001	1	1104	1	1104	1	2637831	2638934	1104	1	-	-	-	0
MGH51	OmpK36	Intact	scaffold00001	1	1104	1	1104	1	2999466	3000569	1104	1	-	-	-	0
MGH63	OmpK36	Intact	scaffold00008	1	1104	1	1104	1	152801	153904	1104	1	-	-	-	0
MGH69	OmpK36	Intact	scaffold00001	1	1104	1	1104	1	1483183	1484286	1104	1	-	-	-	0
MGH70	OmpK36	Intact	scaffold00001	1	1104	1	1104	1	2761809	2762912	1104	1	-	-	-	0
MGH71	OmpK36	Intact	scaffold00001	1	1104	1	1104	1	1289140	1290243	1104	1	-	-	-	0
MGH72	OmpK36	Intact	scaffold00001	1	1104	1	1104	1	2888000	2889103	1104	1	-	-	-	0
MGH73	OmpK36	Intact	scaffold00001	1	1104	1	1104	1	1378211	1379314	1104	1	-	-	-	0
UCI105	OmpK36	Intact	scaffold00001	1	1104	1	1104	1	2965552	2966655	1104	1	-	-	-	0
UCI114	OmpK36	Intact	scaffold00001	1	1104	1	1104	1	2914519	2915622	1104	1	-	-	-	0
UCI116	OmpK36	Intact	scaffold00001	1	1104	1	1104	1	2784402	2785505	1104	1	-	-	-	0
UCI149	OmpK36	Intact	scaffold00003	1	1104	1	1104	1	1036934	1038037	1104	1	-	-	-	0
UCI150	OmpK36	Intact	scaffold00001	1	1104	1	1104	1	2906835	2907938	1104	1	-	-	-	0
UCI185	OmpK36	Intact	scaffold00001	1	1104	1	1104	1	2955535	2956638	1104	1	-	-	-	0
UCI197	OmpK36	Intact	scaffold00001	1	1104	1	1104	1	2711469	2712572	1104	1	-	-	-	0
UCI124	OmpK36	Intact	scaffold00001	1	1104	1	1104	1	2683037	2684140	1104	1	-	-	-	0
UCI133	OmpK36	Intact	scaffold00001	1	1104	1	1104	1	2638817	2639920	1104	1	-	-	-	0
UCI137	OmpK36	Intact	scaffold00001	1	1104	1	1104	1	2937768	2938871	1104	1	-	-	-	0
UCI139	OmpK36	Intact	scaffold00001	1	1104	1	1104	1	1468704	1469807	1104	1	-	-	-	0
UCI145	OmpK36	Intact	scaffold00001	1	1104	1	1104	1	2266502	2267605	1104	1	-	-	-	0
UCI17	OmpK36	Intact	scaffold00001	1	1104	1	1104	1	1515851	1516954	1104	1	-	-	-	0
UCI33	OmpK36	Intact	scaffold00001	1	1104	1	1104	1	2930923	2932026	1104	1	-	-	-	0
UCI59	OmpK36	Intact	scaffold00001	1	1104	1	1104	1	2852981	2854084	1104	1	-	-	-	0
UCI67	OmpK36	Intact	scaffold00001	1	1104	1	1104	1	2936782	2937885	1104	1	-	-	-	0
UCI8	OmpK36	Intact	scaffold00002	1	1104	1	1104	1	2699924	2701027	1104	1	-	-	-	0
UCI69	OmpK36	Intact	scaffold00001	1.00272	1104	1	1104	1	2822777	2823883	1107	1.00272	-	-	-	0	D135_T136insS
UCI171	OmpK36	Intact	scaffold00001	1.00272	1104	1	1104	1	3070491	3071597	1107	1.00272	-	-	-	0	D135_T136insS
MGH93	OmpK36	Intact	scaffold00002	1.00272	1104	1	1104	1	155179	156285	1107	1.00272	-	-	-	0	D135_T136insS,V178P,H349R
BIDMC24	OmpK36	Intact	scaffold00002	1.00272	1104	1	1104	1	2551727	2552833	1107	1.00272	-	-	-	0	T258S,MULTIPLE,D344E,S346D,H349R,N350K
BIDMC40	OmpK36	Intact	scaffold00002	1.00272	1104	1	1104	1	1448517	1449623	1107	1.00272	-	-	-	0	V178P,T258S,MULTIPLE,H349R
UCI62	OmpK36	Intact	scaffold00001	1.00272	1104	1	1104	1	1546011	1547117	1107	1.00272	-	-	-	0	V178P,T258S,MULTIPLE,H349R
BWH22	OmpK36	Intact	scaffold00001	1.00543	1104	1	1104	1	2895339	2896448	1110	1.00543	-	-	-	0	D135_T136insSG
UCI113	OmpK36	Intact	scaffold00001	1.00543	1104	1	1104	1	1706567	1707676	1110	1.00543	-	-	-	0	D135_T136insSG
UCI115	OmpK36	Intact	scaffold00001	1.00543	1104	1	1104	1	2777282	2778391	1110	1.00543	-	-	-	0	D135_T136insSG
UCI117	OmpK36	Intact	scaffold00001	1.00543	1104	1	1104	1	2878525	2879634	1110	1.00543	-	-	-	0	D135_T136insSG
UCI195	OmpK36	Intact	scaffold00001	1.00543	1104	1	1104	1	2957846	2958955	1110	1.00543	-	-	-	0	D135_T136insSG
UCI13	OmpK36	Intact	scaffold00001	1.00543	1104	1	1104	1	565086	566195	1110	1.00543	-	-	-	0	D135_T136insSG
UCI21	OmpK36	Intact	scaffold00001	1.00543	1104	1	1104	1	2851491	2852600	1110	1.00543	-	-	-	0	D135_T136insSG
UCI63	OmpK36	Intact	scaffold00001	1.00543	1104	1	1104	1	2673159	2674268	1110	1.00543	-	-	-	0	D135_T136insSG
BIDMC45	OmpK36	Intact	scaffold00001	1.00543	1104	1	1104	1	1453046	1454155	1110	1.00543	-	-	-	0	G176D,K195_Q196insSS
UCI39	OmpK36	Intact	scaffold00001	1.00815	1104	1	831	0.752717	2350924	2352036	1113	1.00815	-	-	-	0
MGH16	OmpK36	Intact	scaffold00001	1.00815	1104	1	831	0.752717	2391337	2392449	1113	1.00815	-	-	-	0
MGH194	OmpK36	Intact	scaffold00001	1.00815	1104	1	1104	1	3113450	3114562	1113	1.00815	-	-	-	3	A183del,S185_P186del,T192del,A193G,MULTIPLE,Y201F,Y210F,N221H,L225T,G226D,D227E,K231V,L232P,N276D,INDELS,INDELS,MULTIPLE,G309_Y310insKC,D344E,S346D,H349R,N350K
MGH158	OmpK36	Intact	scaffold00001	1.00815	1104	1	1104	1	2824273	2825385	1113	1.00815	-	-	-	3	A183del,S185_P186del,T192del,A193G,MULTIPLE,Y201F,Y210W,N221H,L225T,G226D,D227E,K231V,L232P,N276D,INDELS,INDELS,MULTIPLE,G309_Y310insKC,D344E,S346D,H349R,N350K
MGH74	OmpK36	Intact	scaffold00001	1.00815	1104	1	1104	1	2593047	2594159	1113	1.00815	-	-	-	3	A183del,S185_P186del,T192del,A193G,MULTIPLE,Y201F,Y210W,N221H,L225T,G226D,D227E,K231V,L232P,N276D,INDELS,INDELS,MULTIPLE,G309_Y310insKC,D344E,S346D,H349R,N350K
UCI106	OmpK36	Intact	scaffold00001	1.00815	1104	1	1104	1	2343503	2344615	1113	1.00815	-	-	-	3	A183del,S185_P186del,T192del,A193G,MULTIPLE,Y201F,Y210W,N221H,L225T,G226D,D227E,K231V,L232P,N276D,INDELS,INDELS,MULTIPLE,G309_Y310insKC,D344E,S346D,H349R,N350K
UCI112	OmpK36	Intact	scaffold00001	1.00815	1104	1	1104	1	3576351	3577463	1113	1.00815	-	-	-	3	A183del,S185_P186del,T192del,A193G,MULTIPLE,Y201F,Y210W,N221H,L225T,G226D,D227E,K231V,L232P,N276D,INDELS,INDELS,MULTIPLE,G309_Y310insKC,D344E,S346D,H349R,N350K
MGH80	OmpK36	Intact	scaffold00001	1.00815	1104	1	1104	1	2901106	2902218	1113	1.00815	-	-	-	3	A183del,S185_P186del,T192G,L194T,Y201F,L205V,Y210W,N221H,L225T,G226D,MULTIPLE,K231N,A233D,L234K,I254V,INDELS,INDELS,A269fs,G270_S271insE,MULTIPLE,INDELS,L307I,I315L,D344E,S346D,H349R,N350R
MGH192	OmpK36	Intact	scaffold00002	1.00815	1104	1	1104	1	1450244	1451356	1113	1.00815	-	-	-	0	Q54R,D91_Q92insATS,H349R
MGH243	OmpK36	Intact	scaffold00001	1.00815	1104	1	1104	1	3210637	3211749	1113	1.00815	-	-	-	0
UCI193	OmpK36	Intact	scaffold00001	1.00815	1104	1	1104	1	3993959	3995071	1113	1.00815	-	-	-	0
BIDMC121	OmpK36	Intact	scaffold00001	1.01087	1104	1	1104	1	1641629	1642744	1116	1.01087	-	-	-	0
BWH43	OmpK36	Intact	scaffold00001	1.01087	1104	1	1104	1	2502276	2503391	1116	1.01087	-	-	-	0
MGH244	OmpK36	Intact	scaffold00001	1.01087	1104	1	1104	1	3342426	3343541	1116	1.01087	-	-	-	0
UCI29	OmpK36	Intact	scaffold00001	1.01087	1104	1	1104	1	2345979	2347094	1116	1.01087	-	-	-	0
BIDMC26	OmpK36	Intact	scaffold00001	1.01087	1104	1	1104	1	2385572	2386687	1116	1.01087	-	-	-	0
MGH22	OmpK36	Intact	scaffold00001	1.01087	1104	1	1104	1	2234456	2235571	1116	1.01087	-	-	-	0
MGH23	OmpK36	Intact	scaffold00002	1.01087	1104	1	1104	1	2323448	2324563	1116	1.01087	-	-	-	0
MGH24	OmpK36	Intact	scaffold00001	1.01087	1104	1	1104	1	4613289	4614404	1116	1.01087	-	-	-	0
MGH25	OmpK36	Intact	scaffold00001	1.01087	1104	1	1104	1	1212177	1213292	1116	1.01087	-	-	-	0
MGH37	OmpK36	Intact	scaffold00001	1.01087	1104	1	1104	1	2349354	2350469	1116	1.01087	-	-	-	0
BIDMC92	OmpK36	Intact	scaffold00001	1.01087	1104	1	1104	1	3296923	3298038	1116	1.01087	-	-	-	0
UCI14	OmpK36	Intact	scaffold00001	1.01359	1104	1	1104	1	2726672	2727790	1119	1.01359	-	-	-	2	A183T,L184del,T192G,Y201F,L205V,Y210F,N221H,L225N,MULTIPLE,K231N,A233D,L234K,I254V,INDELS,INDELS,A269fs,G270_S271insSLR,MULTIPLE,L307I,I315L,D344E,S346D,H349R,N350R
UCI70	OmpK36	Intact	scaffold00001	1.01359	1104	1	1104	1	1520182	1521300	1119	1.01359	-	-	-	2	A183T,L184del,T192G,Y201F,N221H,L225N,MULTIPLE,K231N,A233D,L234K,INDELS,INDELS,A269fs,G270_S271insSLR,MULTIPLE,L307I,I315L,D344E,S346D,H349R,N350R
UCI94	OmpK36	Intact	scaffold00001	1.01359	1104	1	1104	1	2798742	2799860	1119	1.01359	-	-	-	2	A183T,L184del,T192G,Y201F,N221H,L225N,MULTIPLE,K231N,A233D,L234K,INDELS,INDELS,A269fs,G270_S271insSLR,MULTIPLE,L307I,I315L,D344E,S346D,H349R,N350R
BIDMC122	OmpK36	Intact	scaffold00001	1.01359	1104	1	1104	1	2789297	2790415	1119	1.01359	-	-	-	2	A183T,L184del,T192G,Y201F,N221H,L225N,MULTIPLE,K231N,A233D,L234K,INDELS,INDELS,A269fs,G270_S271insSLR,MULTIPLE,L307I,I315L,D344E,S346D,H349R,N350R
BIDMC89	OmpK36	Intact	scaffold00001	1.01359	1104	1	1104	1	3010546	3011664	1119	1.01359	-	-	-	2	A183T,L184del,T192G,Y201F,N221H,L225N,MULTIPLE,K231N,A233D,L234K,INDELS,INDELS,A269fs,G270_S271insSLR,MULTIPLE,L307I,I315L,D344E,S346D,H349R,N350R
BIDMC31	OmpK36	Intact	scaffold00001	1.01359	1104	1	1104	1	2865597	2866715	1119	1.01359	-	-	-	2	A183T,L184del,T192G,Y201F,N221H,L225N,MULTIPLE,K231N,A233D,L234K,INDELS,INDELS,A269fs,G270_S271insSLR,MULTIPLE,L307I,I315L,D344E,S346D,H349R,N350R
BIDMC51	OmpK36	Intact	scaffold00001	1.01359	1104	1	1104	1	2675425	2676543	1119	1.01359	-	-	-	2	A183T,L184del,T192G,Y201F,N221H,L225N,MULTIPLE,K231N,A233D,L234K,INDELS,INDELS,A269fs,G270_S271insSLR,MULTIPLE,L307I,I315L,D344E,S346D,H349R,N350R
BIDMC55	OmpK36	Intact	scaffold00001	1.01359	1104	1	1104	1	2920198	2921316	1119	1.01359	-	-	-	2	A183T,L184del,T192G,Y201F,N221H,L225N,MULTIPLE,K231N,A233D,L234K,INDELS,INDELS,A269fs,G270_S271insSLR,MULTIPLE,L307I,I315L,D344E,S346D,H349R,N350R
MGH112	OmpK36	Intact	scaffold00001	1.01359	1104	1	1104	1	2902949	2904067	1119	1.01359	-	-	-	2	A183T,L184del,T192G,Y201F,N221H,L225N,MULTIPLE,K231N,A233D,L234K,INDELS,INDELS,A269fs,G270_S271insSLR,MULTIPLE,L307I,I315L,D344E,S346D,H349R,N350R
MGH189	OmpK36	Intact	scaffold00001	1.01359	1104	1	1104	1	2866473	2867591	1119	1.01359	-	-	-	2	A183T,L184del,T192G,Y201F,N221H,L225N,MULTIPLE,K231N,A233D,L234K,INDELS,INDELS,A269fs,G270_S271insSLR,MULTIPLE,L307I,I315L,D344E,S346D,H349R,N350R
MGH193	OmpK36	Intact	scaffold00001	1.01359	1104	1	1104	1	2569069	2570187	1119	1.01359	-	-	-	2	A183T,L184del,T192G,Y201F,N221H,L225N,MULTIPLE,K231N,A233D,L234K,INDELS,INDELS,A269fs,G270_S271insSLR,MULTIPLE,L307I,I315L,D344E,S346D,H349R,N350R
MGH204	OmpK36	Intact	scaffold00001	1.01359	1104	1	1104	1	3009063	3010181	1119	1.01359	-	-	-	2	A183T,L184del,T192G,Y201F,N221H,L225N,MULTIPLE,K231N,A233D,L234K,INDELS,INDELS,A269fs,G270_S271insSLR,MULTIPLE,L307I,I315L,D344E,S346D,H349R,N350R
MGH206	OmpK36	Intact	scaffold00001	1.01359	1104	1	1104	1	2672835	2673953	1119	1.01359	-	-	-	2	A183T,L184del,T192G,Y201F,N221H,L225N,MULTIPLE,K231N,A233D,L234K,INDELS,INDELS,A269fs,G270_S271insSLR,MULTIPLE,L307I,I315L,D344E,S346D,H349R,N350R
MGH84	OmpK36	Intact	scaffold00001	1.01359	1104	1	1104	1	2937225	2938343	1119	1.01359	-	-	-	2	A183T,L184del,T192G,Y201F,N221H,L225N,MULTIPLE,K231N,A233D,L234K,INDELS,INDELS,A269fs,G270_S271insSLR,MULTIPLE,L307I,I315L,D344E,S346D,H349R,N350R
MGH39	OmpK36	Intact	scaffold00001	1.01359	1104	1	1104	1	3474110	3475228	1119	1.01359	-	-	-	2	A183T,L184del,T192G,Y201F,N221H,L225N,MULTIPLE,K231N,A233D,L234K,INDELS,INDELS,A269fs,G270_S271insSLR,MULTIPLE,L307I,I315L,D344E,S346D,H349R,N350R
MGH52	OmpK36	Intact	scaffold00001	1.01359	1104	1	1104	1	1336080	1337198	1119	1.01359	-	-	-	2	A183T,L184del,T192G,Y201F,N221H,L225N,MULTIPLE,K231N,A233D,L234K,INDELS,INDELS,A269fs,G270_S271insSLR,MULTIPLE,L307I,I315L,D344E,S346D,H349R,N350R
UCI111	OmpK36	Intact	scaffold00001	1.01359	1104	1	1104	1	2948566	2949684	1119	1.01359	-	-	-	2	A183T,L184del,T192G,Y201F,N221H,L225N,MULTIPLE,K231N,A233D,L234K,INDELS,INDELS,A269fs,G270_S271insSLR,MULTIPLE,L307I,I315L,D344E,S346D,H349R,N350R
UCI118	OmpK36	Intact	scaffold00001	1.01359	1104	1	1104	1	2958081	2959199	1119	1.01359	-	-	-	2	A183T,L184del,T192G,Y201F,N221H,L225N,MULTIPLE,K231N,A233D,L234K,INDELS,INDELS,A269fs,G270_S271insSLR,MULTIPLE,L307I,I315L,D344E,S346D,H349R,N350R
UCI201	OmpK36	Intact	scaffold00001	1.01359	1104	1	1104	1	2484331	2485449	1119	1.01359	-	-	-	2	A183T,L184del,T192G,Y201F,N221H,L225N,MULTIPLE,K231N,A233D,L234K,INDELS,INDELS,A269fs,G270_S271insSLR,MULTIPLE,L307I,I315L,D344E,S346D,H349R,N350R
UCI134	OmpK36	Intact	scaffold00002	1.01359	1104	1	1104	1	162934	164052	1119	1.01359	-	-	-	2	A183T,L184del,T192G,Y201F,N221H,L225N,MULTIPLE,K231N,A233D,L234K,INDELS,INDELS,A269fs,G270_S271insSLR,MULTIPLE,L307I,I315L,D344E,S346D,H349R,N350R
UCI138	OmpK36	Intact	scaffold00002	1.01359	1104	1	1104	1	190865	191983	1119	1.01359	-	-	-	2	A183T,L184del,T192G,Y201F,N221H,L225N,MULTIPLE,K231N,A233D,L234K,INDELS,INDELS,A269fs,G270_S271insSLR,MULTIPLE,L307I,I315L,D344E,S346D,H349R,N350R
UCI56	OmpK36	Intact	scaffold00001	1.01359	1104	1	1104	1	2833063	2834181	1119	1.01359	-	-	-	2	A183T,L184del,T192G,Y201F,N221H,L225N,MULTIPLE,K231N,A233D,L234K,INDELS,INDELS,A269fs,G270_S271insSLR,MULTIPLE,L307I,I315L,D344E,S346D,H349R,N350R
MGH87	OmpK36	Intact	scaffold00004	1.01359	1104	1	1104	1	530642	531760	1119	1.01359	-	-	-	3	I24V,K48fs,S49I,MULTIPLE,V59L,V61I,A183T,L184del,T192G,N221H,L225N,K231Q,R236Q,T258S,L307fs,INDELS,G309fs,H349R,N350A,V358I
MGH41	OmpK36	Intact	scaffold00002	1.01359	1104	1	1104	1	530063	531181	1119	1.01359	-	-	-	3	I24V,K48fs,S49I,MULTIPLE,V59L,V61I,A183T,L184del,T192G,N221H,L225N,K231Q,R236Q,T258S,L307fs,INDELS,G309fs,H349R,N350A,V358I
MGH252	OmpK36	Intact	scaffold00001	1.01359	1104	1	1104	1	2785840	2786958	1119	1.01359	-	-	-	2	V178I,A183T,L184del,T192G,Y201F,N221H,L225N,MULTIPLE,K231N,A233D,L234K,INDELS,INDELS,A269fs,G270_S271insSLR,MULTIPLE,L307I,I315L,D344E,S346D,H349R,N350R
MGH88	OmpK36	Intact	scaffold00001	1.01359	1104	1	1104	1	13009	14127	1119	1.01359	-	-	-	0
UCI125	OmpK36	Intact	scaffold00001	1.0163	1104	1	1104	1	2873503	2874624	1122	1.0163	-	-	-	2	D135_T136insS,A183T,L184del,T192G,Y201F,N221H,L225N,MULTIPLE,K231N,A233D,L234K,INDELS,INDELS,A269fs,G270_S271insSLR,MULTIPLE,L307I,I315L,D344E,S346D,H349R,N350R
BIDMC47	OmpK36	Intact	scaffold00001	1.0163	1104	1	1104	1	2586740	2587861	1122	1.0163	-	-	-	3	V178P,N276D,INDELS,INDELS,MULTIPLE,G309_Y310insKC,D344E,S346D,H349R,N350K
MGH97	OmpK36	Intact	scaffold00001	1.0163	1104	1	1104	1	2852347	2853468	1122	1.0163	-	-	-	3	V178P,N276D,INDELS,INDELS,MULTIPLE,G309_Y310insKC,D344E,S346D,H349R,N350K
UCI202	OmpK36	Intact	scaffold00001	1.0163	1104	1	1104	1	2971217	2972338	1122	1.0163	-	-	-	3	V178P,N276D,INDELS,INDELS,MULTIPLE,G309_Y310insKC,D344E,S346D,H349R,N350K
UCI90	OmpK36	Intact	scaffold00001	1.02174	1104	1	1068	0.967391	4900679	4901806	1128	1.02174	-	-	-	0
MGH234	OmpK36	Intact	scaffold00001	1.02174	1104	1	1068	0.967391	2768923	2770050	1128	1.02174	-	-	-	0
MGH78	OmpK36	Intact	scaffold00001	1.02174	1104	1	1068	0.967391	2676013	2677140	1128	1.02174	-	-	-	0
UCI119	OmpK36	Intact	scaffold00001	1.02174	1104	1	1068	0.967391	3543774	3544901	1128	1.02174	-	-	-	0
UCI168	OmpK36	Intact	scaffold00001	1.02174	1104	1	1068	0.967391	3451431	3452558	1128	1.02174	-	-	-	0
UCI180	OmpK36	Intact	scaffold00001	1.02174	1104	1	1068	0.967391	1183650	1184777	1128	1.02174	-	-	-	0
UCI144	OmpK36	Intact	scaffold00001	1.02174	1104	1	1068	0.967391	3730212	3731339	1128	1.02174	-	-	-	0
UCI16	OmpK36	Intact	scaffold00001	1.02174	1104	1	1068	0.967391	2723193	2724320	1128	1.02174	-	-	-	0
UCI46	OmpK36	Intact	scaffold00001	1.02174	1104	1	1068	0.967391	3085915	3087042	1128	1.02174	-	-	-	0
UCI48	OmpK36	Intact	scaffold00001	1.02174	1104	1	1068	0.967391	3411434	3412561	1128	1.02174	-	-	-	0
MGH246	OmpK36	Intact	scaffold00001	1.02446	1104	1	906	0.820652	2042918	2044048	1131	1.02446	-	-	-	1	Y326F,D344N,S346D,H349fs,MULTIPLE,S354N,D357N,L361V
MGH245	OmpK36	Intact	scaffold00001	1.02446	1104	1	935	0.84692	4681876	4683006	1131	1.02446	-	-	-	1	Y326F,D344N,S346D,H349fs,MULTIPLE,S354N,D357N,L361V
UCI98	OmpK36	Intact	scaffold00003	1.02446	1104	1	1078	0.976449	113346	114476	1131	1.02446	-	-	-	0
MGH174	OmpK36	Intact	scaffold00001	1.02446	1104	1	1078	0.976449	3290487	3291617	1131	1.02446	-	-	-	0
MGH232	OmpK36	Intact	scaffold00001	1.02446	1104	1	1078	0.976449	3328623	3329753	1131	1.02446	-	-	-	0
MGH62	OmpK36	Intact	scaffold00001	1.02446	1104	1	1078	0.976449	2709180	2710310	1131	1.02446	-	-	-	0
UCI28	OmpK36	Intact	scaffold00001	1.02446	1104	1	1078	0.976449	5016662	5017792	1131	1.02446	-	-	-	0
MGH229B	OmpK36	Intact	scaffold00001	1.02446	1104	1	1078	0.976449	2553102	2554232	1131	1.02446	-	-	-	0
MGH173	OmpK36	Intact	scaffold00002	1.02446	1104	1	1104	1	1634215	1635345	1131	1.02446	-	-	-	0
MGH183	OmpK36	Intact	scaffold00001	1.02446	1104	1	1104	1	1619445	1620575	1131	1.02446	-	-	-	0
MGH250	OmpK36	Intact	scaffold00001	1.02446	1104	1	1104	1	654181	655311	1131	1.02446	-	-	-	0
BIDMC81	OmpK36	Intact	scaffold00011	1.02989	1104	1	1104	1	3959	5095	1137	1.02989	-	-	-	0
MGH224	OmpK36	Intact	scaffold00004	1.02989	1104	1	808	0.731884	73933	75069	1137	1.02989	-	-	-	0
UCI123	OmpK36	IS102 in promoter region	scaffold00011	0.911232	1104	117	988	0.894928	2349018	2349971	954	0.86413	IS102	1	-999	3	V178P,N276D,INDELS,INDELS,MULTIPLE,G309_Y310insKC,D344E,S346D,H349R,N350K
MGH133	OmpK36	IS1R in promoter region	scaffold00001	0.98279	20	1104	1085	0.98279	2065260	2066195	936	0.847826	IS1R	-767	0	0
MGH91	OmpK36	IS1R in promoter region	scaffold00001	1	1104	1	1104	1	2934378	2935481	1104	1	IS1R	-51	-818	0
BWH56	OmpK36	IS1R in promoter region	scaffold00001	1.02446	1104	1	936	0.847826	4008772	4009902	1131	1.02446	IS1B	-72	-839	0
BWH57	OmpK36	IS1R in promoter region	scaffold00002	1.02446	1104	1	936	0.847826	1109722	1110852	1131	1.02446	IS1B	-72	-839	0
MGH111	OmpK36	IS1R in promoter region	scaffold00001	0.98279	1104	20	1085	0.98279	3015869	3016804	936	0.847826	IS1R	0	-767	0
BIDMC96	OmpK36	IS1X2 in promoter region	scaffold00001	0.994565	1104	1	1104	1	3025392	3026489	1098	0.994565	IS1X2	-46	-813	0	A183del,S185_P186del,T192del,A193G,MULTIPLE,Y201F,Y210W,N221H,L225T,G226D,D227E,K231V,L232P,MULTIPLE,D344E,S346D,H349R,N350K
MGH81	OmpK36	IS903B in promoter region	scaffold00013	0.912138	1104	98	1007	0.912138	152815	153750	936	0.847826	IS903B	0	-93	0
MGH75	OmpK36	IS903B in promoter region	scaffold00016	0.894928	1104	117	988	0.894928	112359	113294	936	0.847826	IS903B	1	-88	0
MGH89	OmpK36	ISEcp1 in promoter region	scaffold00001	0.98913	1104	13	1092	0.98913	2598381	2599316	936	0.847826	ISEcp1	1	-999	0	V178P,H349R
MGH59	OmpK36	ISKPn26 in promoter region	scaffold00001	1	1104	1	1104	1	2474101	2475204	1104	1	ISKpn26	-64	-562	0
UCI61	OmpK36	ISKPn26 in promoter region	scaffold00004	0.991848	1104	1	1104	1	361205	362299	1095	0.991848	ISKpn26	-48	-996	2	T86V,E87fs,S88R,S89Y,MULTIPLE,D91K,A93S,G182D,A183del,L184M,S185_P186del,T192G,L194Q,Y201F,L205V,Y210W,N221H,L225T,G226D,N229del,K231N,A233V,N239D,T258S,MULTIPLE,H349R
UCI177	OmpK36	ISKPn26 in promoter region	scaffold00003	1	1104	1	1104	1	269261	270364	1104	1	ISKpn26	-48	-999	0	R191L
BIDMC60	OmpK36	ISKPn26 in promoter region	scaffold00001	1	1104	1	1104	1	1456392	1457495	1104	1	ISKpn26	-48	-999	0
BIDMC68	OmpK36	ISKPn26 in promoter region	scaffold00001	1	1104	1	1104	1	1455074	1456177	1104	1	ISKpn26	-48	-999	0
MGH67	OmpK36	ISKPn26 in promoter region	scaffold00004	1	1104	1	1104	1	208447	209550	1104	1	ISKpn26	-48	-215	0
BWH41	OmpK36	ISKPn26 in promoter region	scaffold00001	0.993659	1104	8	1097	0.993659	3486741	3487880	1140	1.03261	ISKpn26	0	-999	0
MGH233	OmpK36	Less than 90% of reference called	scaffold00001	1.02355	1104	1	1097	0.993659	4885658	4885840	183	0.165761	-	-	-	0
UCI97	OmpK36	Less than 90% of reference called	scaffold00001	1.02446	1104	1	1078	0.976449	3260793	3261068	276	0.25	-	-	-	0
UCI27	OmpK36	Less than 90% of reference called	scaffold00001	1.02446	1104	1	1078	0.976449	2854986	2855360	375	0.339674	-	-	-	0
MGH77	OmpK36	Less than 90% of reference called	scaffold00001	1.02174	1104	1	1068	0.967391	2743687	2744196	510	0.461957	-	-	-	0
UCI179	OmpK36	Less than 90% of reference called	scaffold00001	1.02174	1104	1	1068	0.967391	5050833	5051720	888	0.804348	-	-	-	0
UCI15	OmpK36	Less than 90% of reference called	scaffold00001	1.02264	1104	1	1068	0.967391	2665895	2666854	960	0.869565	-	-	-	0
MGH247	OmpK36	Less than 90% of reference called	scaffold00001	1.02174	1104	1	1068	0.967391	3090288	3091250	963	0.872283	-	-	-	0
UCI45	OmpK36	Less than 90% of reference called	scaffold00001	1.02355	1104	1	1078	0.976449	3197816	3198778	963	0.872283	-	-	-	0
MGH34	OmpK36	Less than 90% of reference called	scaffold00001	1.00543	1104	4	828	0.75	539080	540024	945	0.855978	-	-	-	0
BWH31	OmpK36	Less than 90% of reference called	scaffold00004	0.928442	1104	92	1013	0.917572	746551	747498	948	0.858696	-	-	-	0
BWH43	OmpK36	Not called	scaffold00001	0.995471	10	1102	1093	0.990036	-	-	-	-	-	-	0
UCI25	OmpK36	Truncated	scaffold00001	1.01359	1	1104	1104	1	382812	383243	432	0.391304	-	-	-	2	E181trunc,A183T,L184del,T192G,Y201F,N221H,L225N,MULTIPLE,K231N,A233D,L234K,INDELS,INDELS,A269fs,G270trunc,MULTIPLE,L307I,I315L,D344E,S346D,H349R,N350R
MGH43	OmpK36	Truncated	scaffold00001	1.01359	1	1104	1104	1	2875263	2876216	954	0.86413	-	-	-	2	A183T,L184del,T192G,Y201F,N221H,L225N,MULTIPLE,K231N,A233D,L234K,INDELS,INDELS,A269fs,G270trunc,MULTIPLE,L307I,Q313trunc,I315L,D344E,S346D,H349R,N350R
BWH28	OmpK36	Truncated	scaffold00001	1.01359	1	1104	1104	1	1682625	1683743	1119	1.01359	-	-	-	2	A183T,L184del,T192G,Y201F,N221H,L225N,MULTIPLE,K231N,A233D,L234K,INDELS,INDELS,A269fs,G270trunc,MULTIPLE,L307I,I315L,D344E,S346D,H349R,N350R
UCI20	OmpK36	Truncated	scaffold00001	1.01359	1	1104	1104	1	392524	393642	1119	1.01359	-	-	-	2	A183T,L184del,T192G,Y201F,N221H,L225N,MULTIPLE,K231N,A233D,L234K,INDELS,INDELS,A269fs,G270trunc,MULTIPLE,L307I,I315L,D344E,S346D,H349R,N350R
MGH211	OmpK36	Truncated	scaffold00001	1.01359	1104	1	1104	1	2885396	2885593	198	0.179348	-	-	-	3	Q66trunc,T136_Y137insHS,A183del,S185_P186del,T192del,A193G,MULTIPLE,Y201F,Y210W,N221H,L225T,G226D,D227E,K231V,L232P,N276D,INDELS,INDELS,MULTIPLE,G309_Y310insKC,D344E,S346D,H349R,N350R
MGH149	OmpK36	Truncated	scaffold00002	0.994565	1104	1	1104	1	157041	157322	282	0.255435	-	-	-	0	W94trunc,A183del,S185_P186del,T192del,A193G,MULTIPLE,Y201F,Y210W,N221H,L225T,G226D,D227E,K231V,L232P,MULTIPLE,D344E,S346D,H349R,N350K
UCI89	OmpK36	Truncated	scaffold00001	1	1104	1	1104	1	2418049	2418330	282	0.255435	-	-	-	0	V59I,A93S,W94trunc,A183T,L184del,T192E,Y201F,Y210W,N221H,L225T,S230T,K231Q,N239D,MULTIPLE,V321L,D344E,S346N,H349R
MGH101	OmpK36	Truncated	scaffold00001	1	1104	1	1104	1	2935682	2935963	282	0.255435	-	-	-	0	W94trunc
MGH167	OmpK36	Truncated	scaffold00001	0.994565	1104	1	1104	1	2975290	2975625	336	0.304348	-	-	-	0	Y112trunc,A183del,S185_P186del,T192del,A193G,MULTIPLE,Y201F,Y210W,N221H,L225T,G226D,D227E,K231V,L232P,MULTIPLE,D344E,S346D,H349R,N350K
MGH205	OmpK36	Truncated	scaffold00005	1.01359	1104	1	1104	1	157247	157657	411	0.372283	-	-	-	2	Y137trunc,A183T,L184del,T192G,Y201F,N221H,L225N,MULTIPLE,K231N,A233D,L234K,INDELS,INDELS,A269fs,G270_S271insSLR,MULTIPLE,L307I,I315L,D344E,S346D,H349R,N350R
MGH185	OmpK36	Truncated	scaffold00001	0.994565	1104	1	1104	1	3102315	3102746	432	0.391304	-	-	-	0	Q144trunc,A183del,S185_P186del,T192del,A193G,MULTIPLE,Y201F,Y210W,N221H,L225T,G226D,D227E,K231V,L232P,T258S,MULTIPLE,H349R
BIDMC91	OmpK36	Truncated	scaffold00001	1	1104	1	1104	1	2920289	2920720	432	0.391304	-	-	-	0	Q144trunc
MGH155	OmpK36	Truncated	scaffold00001	1	1104	1	1104	1	3095531	3096040	510	0.461957	-	-	-	0	Q170trunc
MGH227	OmpK36	Truncated	scaffold00001	0.994565	1104	1	1104	1	2679413	2679955	543	0.491848	-	-	-	0	E181trunc,A183del,S185_P186del,T192del,A193G,MULTIPLE,Y201F,Y210W,N221H,L225T,G226D,D227E,K231V,L232P,T258S,MULTIPLE,H349R
MGH115	OmpK36	Truncated	scaffold00001	1	1104	1	1104	1	2978651	2979427	777	0.703804	-	-	-	0	Q259trunc

## Sheet: Table S6
Table S6: Genomic location of resistance genes
Isolate ID	Location of resistance gene (chromosome or plasmid). For plasmid locations, the MOBsuite plasmid group is given. “Novel” indicates a plasmid region that MOBsuite could not assign to a reference group.	Scaffold	Hit from resistance gene database	Resistance gene category
MGH151	chromosome	scaffold00001	arsB_U58366.1 arsenite efflux transporter membrane subunit ArsB	Other
MGH151	chromosome	scaffold00001	arsC_AB004659.1 glutaredoxin-dependent arsenate reductase	Other
MGH151	chromosome	scaffold00001	arsC_U38947.1 glutaredoxin-dependent arsenate reductase	Other
MGH151	chromosome	scaffold00001	arsR_CP002474.1 As(III)-sensing metalloregulatory transcriptional repressor ArsR	Other
MGH151	chromosome	scaffold00001	arsR_CP002474.1 As(III)-sensing metalloregulatory transcriptional repressor ArsR	Other
MGH151	chromosome	scaffold00001	fieF_AB073019.1 CDF family cation-efflux transporter FieF	Other
MGH151	chromosome	scaffold00001	mdfA___mdf	Other
MGH151	chromosome	scaffold00001	mdtK___mdt	Other
MGH151	chromosome	scaffold00001	oqxA7_NG_050425.1 multidrug efflux RND transporter periplasmic adaptor subunit OqxA7	Other
MGH151	chromosome	scaffold00001	oqxB20_NG_050439.1 multidrug efflux RND transporter permease subunit OqxB20	Other
MGH141	966	scaffold00004	aadA2_NG_052316.1 ANT(3'')-Ia family aminoglycoside nucleotidyltransferase AadA2	Aminoglycoside Resistance
MGH141	366	scaffold00006	aar_CP027392.1 AggR-activated transcriptional regulator Aar	Other
MGH141	966	scaffold00004	ant(2'')-Ia_18_M86913	Aminoglycoside Resistance
MGH141	366	scaffold00006	arsB_U58366.1 arsenite efflux transporter membrane subunit ArsB	Other
MGH141	366	scaffold00006	arsC_U38947.1 glutaredoxin-dependent arsenate reductase	Other
MGH141	chromosome	scaffold00002	arsR_CP002247.1 As(III)-sensing metalloregulatory transcriptional repressor ArsR	Other
MGH141	366	scaffold00006	arsR_CP002474.1 As(III)-sensing metalloregulatory transcriptional repressor ArsR	Other
MGH141	966	scaffold00004	blaCARB-2_1_M69058	Beta-lactamase
MGH141	chromosome	scaffold00001	blaCMY-48_1_HM569226	Beta-lactamase
MGH141	366	scaffold00006	blaKPC-3___KPC	Carbapenemase
MGH141	966	scaffold00004	catB3_NG_047608.1 type B-3 chloramphenicol O-acetyltransferase CatB3	Phenicol Resistance
MGH141	966	scaffold00004	cmlA1_1_M64556	Phenicol Resistance
MGH141	966	scaffold00004	dfrA18_1_AJ310778	Antifolate Resistance
MGH141	chromosome	scaffold00001	fieF_AB073019.1 CDF family cation-efflux transporter FieF	Other
MGH141	chromosome	scaffold00002	hsp20_LM994717.1 small heat shock protein sHSP20	Other
MGH141	chromosome	scaffold00002	mdfA___mdf	Other
MGH141	chromosome	scaffold00002	mdtK___mdt	Other
MGH141	chromosome	scaffold00001	mdtM_U00096.3 multidrug efflux MFS transporter MdtM	Other
MGH141	966	scaffold00004	merA_FJ948173.1 mercury(II) reductase	Other
MGH141	966	scaffold00004	merC_AF071413.3 organomercurial transporter MerC	Other
MGH141	966	scaffold00004	merT_Y08993.1 mercuric transport protein MerT	Other
MGH141	966	scaffold00004	mph(E)_3_EU294228	Macrolide resistance
MGH141	966	scaffold00004	msr(E)_4_EU294228	Macrolide resistance
MGH141	chromosome	scaffold00002	ncrB_DQ471999.1 nickel-sensing transcriptional repressor NcrB	Other
MGH141	chromosome	scaffold00002	ncrC_CP001919.1 Ni(II)/Co(II) efflux transporter permease subunit NcrC	Other
MGH141	chromosome	scaffold00002	ncrY_DQ517331.2 nickel resistance OB fold protein NcrY	Other
MGH141	chromosome	scaffold00002	psi-GI_CP016838.1 heat resistance protein PsiE-GI	Other
MGH141	chromosome	scaffold00002	shsP_KY887595.1 small heat shock protein sHSP20-GI	Other
MGH141	366	scaffold00006	silP_AF067954.1 Ag(+)-translocating P-type ATPase SilP	Other
MGH141	chromosome	scaffold00002	smdB_AB360548.1 multidrug efflux ABC transporter permease/ATP-binding subunit SmdB	Other
MGH141	966	scaffold00004	sul1_2_CP002151	Sulfonamide Resistance
MGH141	966	scaffold00004	sul1_NG_048083.1 sulfonamide-resistant dihydropteroate synthase Sul1	Sulfonamide Resistance
MGH142	novel	scaffold00002	aar_CP027392.1 AggR-activated transcriptional regulator Aar	Other
MGH142	chromosome	scaffold00001	arsR_CP002247.1 As(III)-sensing metalloregulatory transcriptional repressor ArsR	Other
MGH142	chromosome	scaffold00001	blaCMY-48_1_HM569226	Beta-lactamase
MGH142	chromosome	scaffold00001	fieF_AB073019.1 CDF family cation-efflux transporter FieF	Other
MGH142	chromosome	scaffold00001	mdfA___mdf	Other
MGH142	chromosome	scaffold00001	mdtK___mdt	Other
MGH142	chromosome	scaffold00001	mdtM_U00096.3 multidrug efflux MFS transporter MdtM	Other
MGH142	novel	scaffold00002	pcoE_X83541.1 copper resistance system metallochaperone PcoE	Other
MGH142	novel	scaffold00002	silF_ASRI01000010.1 Ag(+)/Cu(+) efflux RND transporter periplasmic metallochaperone SilF	Other
MGH142	novel	scaffold00002	silP_AF067954.1 Ag(+)-translocating P-type ATPase SilP	Other
MGH142	chromosome	scaffold00001	smdB_AB360548.1 multidrug efflux ABC transporter permease/ATP-binding subunit SmdB	Other
MGH145	1876	scaffold00003	aar_CP027392.1 AggR-activated transcriptional regulator Aar	Other
MGH145	1876	scaffold00003	arsB_U58366.1 arsenite efflux transporter membrane subunit ArsB	Other
MGH145	chromosome	scaffold00002	arsB_U58366.1 arsenite efflux transporter membrane subunit ArsB	Other
MGH145	1876	scaffold00003	arsC_U38947.1 glutaredoxin-dependent arsenate reductase	Other
MGH145	1876	scaffold00003	arsR_CP002474.1 As(III)-sensing metalloregulatory transcriptional repressor ArsR	Other
MGH145	chromosome	scaffold00001	blaCMY-65_NG_048861.1 class C beta-lactamase CMY-65	Beta-lactamase
MGH145	chromosome	scaffold00001	fieF_AB073019.1 CDF family cation-efflux transporter FieF	Other
MGH145	chromosome	scaffold00002	mdfA___mdf	Other
MGH145	chromosome	scaffold00002	mdtK___mdt	Other
MGH145	chromosome	scaffold00001	mdtM_U00096.3 multidrug efflux MFS transporter MdtM	Other
MGH145	1876	scaffold00003	ncrB_DQ471999.1 nickel-sensing transcriptional repressor NcrB	Other
MGH145	1876	scaffold00003	ncrC_CP001919.1 Ni(II)/Co(II) efflux transporter permease subunit NcrC	Other
MGH145	1876	scaffold00003	ncrY_DQ517331.2 nickel resistance OB fold protein NcrY	Other
MGH145	1876	scaffold00003	pcoE_X83541.1 copper resistance system metallochaperone PcoE	Other
MGH145	chromosome	scaffold00004	QnrB60_1_AB734055	Quinolone Resistance
MGH145	1876	scaffold00003	silF_ASRI01000010.1 Ag(+)/Cu(+) efflux RND transporter periplasmic metallochaperone SilF	Other
MGH145	1876	scaffold00003	silP_AF067954.1 Ag(+)-translocating P-type ATPase SilP	Other
MGH145	chromosome	scaffold00002	smdB_AB360548.1 multidrug efflux ABC transporter permease/ATP-binding subunit SmdB	Other
MGH146	chromosome	scaffold00001	arsB_U58366.1 arsenite efflux transporter membrane subunit ArsB	Other
MGH146	chromosome	scaffold00001	arsB_U58366.1 arsenite efflux transporter membrane subunit ArsB	Other
MGH146	chromosome	scaffold00001	arsC_AB004659.1 glutaredoxin-dependent arsenate reductase	Other
MGH146	chromosome	scaffold00001	arsC_AB004659.1 glutaredoxin-dependent arsenate reductase	Other
MGH146	chromosome	scaffold00001	arsC_U38947.1 glutaredoxin-dependent arsenate reductase	Other
MGH146	chromosome	scaffold00001	arsR_CP002247.1 As(III)-sensing metalloregulatory transcriptional repressor ArsR	Other
MGH146	chromosome	scaffold00001	arsR_CP002474.1 As(III)-sensing metalloregulatory transcriptional repressor ArsR	Other
MGH146	chromosome	scaffold00001	blaCMY-135_NG_048805.1 class C beta-lactamase CMY-135	Beta-lactamase
MGH146	chromosome	scaffold00001	fieF_AB073019.1 CDF family cation-efflux transporter FieF	Other
MGH146	chromosome	scaffold00001	mdfA___mdf	Other
MGH146	chromosome	scaffold00001	mdtK___mdt	Other
MGH146	chromosome	scaffold00001	mdtM_U00096.3 multidrug efflux MFS transporter MdtM	Other
MGH146	chromosome	scaffold00001	merT_Y08993.1 mercuric transport protein MerT	Other
MGH146	chromosome	scaffold00001	QnrB60_1_AB734055	Quinolone Resistance
MGH146	chromosome	scaffold00001	smdB_AB360548.1 multidrug efflux ABC transporter permease/ATP-binding subunit SmdB	Other
MGH152	chromosome	scaffold00001	arsC_AB004659.1 glutaredoxin-dependent arsenate reductase	Other
MGH152	chromosome	scaffold00001	blaCMY-157_NG_055587.1 class C beta-lactamase CMY-157	Beta-lactamase
MGH152	chromosome	scaffold00001	fieF_AB073019.1 CDF family cation-efflux transporter FieF	Other
MGH152	chromosome	scaffold00001	kdeA_CP000647.1 multidrug efflux MFS transporter KdeA	Other
MGH152	chromosome	scaffold00001	mdtK___mdt	Other
MGH152	chromosome	scaffold00001	mdtM_U00096.3 multidrug efflux MFS transporter MdtM	Other
MGH195	960	scaffold00003	aac(6')-IIc_NG_047273.1 aminoglycoside N-acetyltransferase AAC(6')-IIc	Aminoglycoside Resistance
MGH195	chromosome	scaffold00001	aar_CP027392.1 AggR-activated transcriptional regulator Aar	Other
MGH195	960	scaffold00003	ant(3'')-Ia_1_X02340	Aminoglycoside Resistance
MGH195	960	scaffold00003	ARR-2_1_HQ141279	Other
MGH195	chromosome	scaffold00002	blaCMY-157_NG_055587.1 class C beta-lactamase CMY-157	Beta-lactamase
MGH195	960	scaffold00007	blaKPC-3___KPC	Carbapenemase
MGH195	960	scaffold00003	blaOXA-10_2_EU886981	Beta-lactamase
MGH195	960	scaffold00003	blaSHV-12_1_AF462395	Beta-lactamase
MGH195	960	scaffold00003	cmlA1_1_M64556	Phenicol Resistance
MGH195	960	scaffold00003	dfrA14_NG_047696.1 trimethoprim-resistant dihydrofolate reductase DfrA14	Antifolate Resistance
MGH195	960	scaffold00003	ere(A)_NG_047763.1 EreA family erythromycin esterase	Macrolide resistance
MGH195	chromosome	scaffold00002	fieF_AB073019.1 CDF family cation-efflux transporter FieF	Other
MGH195	960	scaffold00003	floR_NG_047873.1 chloramphenicol/florfenicol efflux MFS transporter FloR	Phenicol Resistance
MGH195	chromosome	scaffold00001	kdeA_CP000647.1 multidrug efflux MFS transporter KdeA	Other
MGH195	chromosome	scaffold00001	mdtK___mdt	Other
MGH195	chromosome	scaffold00002	mdtM_U00096.3 multidrug efflux MFS transporter MdtM	Other
MGH195	960	scaffold00003	merA_FJ948173.1 mercury(II) reductase	Other
MGH195	960	scaffold00003	merC_AF071413.3 organomercurial transporter MerC	Other
MGH195	960	scaffold00003	merT_K03089.1 mercuric transport protein MerT	Other
MGH195	chromosome	scaffold00001	ncrB_DQ471999.1 nickel-sensing transcriptional repressor NcrB	Other
MGH195	chromosome	scaffold00001	ncrC_CP001919.1 Ni(II)/Co(II) efflux transporter permease subunit NcrC	Other
MGH195	chromosome	scaffold00001	ncrY_DQ517331.2 nickel resistance OB fold protein NcrY	Other
MGH195	chromosome	scaffold00001	pcoE_X83541.1 copper resistance system metallochaperone PcoE	Other
MGH195	960	scaffold00003	QnrB4_1_DQ303921	Quinolone Resistance
MGH195	chromosome	scaffold00001	silF_ASRI01000010.1 Ag(+)/Cu(+) efflux RND transporter periplasmic metallochaperone SilF	Other
MGH195	chromosome	scaffold00001	silP_AF067954.1 Ag(+)-translocating P-type ATPase SilP	Other
MGH195	960	scaffold00003	sul1_2_CP002151	Sulfonamide Resistance
MGH195	960	scaffold00003	sul1_2_CP002151	Sulfonamide Resistance
MGH195	960	scaffold00003	sul2_2_GQ421466	Sulfonamide Resistance
MGH196	chromosome	scaffold00002	arsB_U58366.1 arsenite efflux transporter membrane subunit ArsB	Other
MGH196	chromosome	scaffold00004	arsB_U58366.1 arsenite efflux transporter membrane subunit ArsB	Other
MGH196	chromosome	scaffold00004	arsC_AB004659.1 glutaredoxin-dependent arsenate reductase	Other
MGH196	chromosome	scaffold00002	arsR_CP002247.1 As(III)-sensing metalloregulatory transcriptional repressor ArsR	Other
MGH196	chromosome	scaffold00004	arsR_CP002474.1 As(III)-sensing metalloregulatory transcriptional repressor ArsR	Other
MGH196	chromosome	scaffold00004	blaCMY-79_1_JQ733576	Beta-lactamase
MGH196	novel	scaffold00008	blaTEM-1B_1_JF910132	Beta-lactamase
MGH196	novel	scaffold00008	dfrA26_1_AM403715	Antifolate Resistance
MGH196	novel	scaffold00008	dfrA26_1_AM403715	Antifolate Resistance
MGH196	chromosome	scaffold00006	fieF_AB073019.1 CDF family cation-efflux transporter FieF	Other
MGH196	chromosome	scaffold00002	mdfA___mdf	Other
MGH196	chromosome	scaffold00002	mdtK___mdt	Other
MGH196	chromosome	scaffold00004	mdtM_U00096.3 multidrug efflux MFS transporter MdtM	Other
MGH196	chromosome	scaffold00002	smdB_AB360548.1 multidrug efflux ABC transporter permease/ATP-binding subunit SmdB	Other
MGH196	novel	scaffold00008	sul2_2_GQ421466	Sulfonamide Resistance
MGH196	novel	scaffold00008	tet(D)_1_AF467077	Tetracycline Resistance
MGH213	1095	scaffold00009	aac(3)-IId_1_EU022314	Aminoglycoside Resistance
MGH213	1095	scaffold00009	aadA2_2_JQ364967	Aminoglycoside Resistance
MGH213	366	scaffold00002	aar_CP027392.1 AggR-activated transcriptional regulator Aar	Other
MGH213	chromosome	scaffold00001	aph(3')-Ia_1_V00359	Aminoglycoside Resistance
MGH213	366	scaffold00002	arsB_U58366.1 arsenite efflux transporter membrane subunit ArsB	Other
MGH213	366	scaffold00002	arsB_U58366.1 arsenite efflux transporter membrane subunit ArsB	Other
MGH213	chromosome	scaffold00001	arsB_U58366.1 arsenite efflux transporter membrane subunit ArsB	Other
MGH213	429	scaffold00007	arsC_AB004659.1 glutaredoxin-dependent arsenate reductase	Other
MGH213	366	scaffold00002	arsC_U38947.1 glutaredoxin-dependent arsenate reductase	Other
MGH213	366	scaffold00002	arsC_U38947.1 glutaredoxin-dependent arsenate reductase	Other
MGH213	366	scaffold00002	arsR_CP002474.1 As(III)-sensing metalloregulatory transcriptional repressor ArsR	Other
MGH213	chromosome	scaffold00019	arsR_CP002474.1 As(III)-sensing metalloregulatory transcriptional repressor ArsR	Other
MGH213	chromosome	scaffold00001	blaCMY-159_NG_062243.1 class C beta-lactamase CMY-159	Beta-lactamase
MGH213	955	scaffold00005	blaTEM-1B_1_JF910132	Beta-lactamase
MGH213	741	scaffold00021	catA2_1_X53796	Phenicol Resistance
MGH213	1095	scaffold00009	dfrA12_1_AB571791	Antifolate Resistance
MGH213	chromosome	scaffold00001	fieF_AB073019.1 CDF family cation-efflux transporter FieF	Other
MGH213	429	scaffold00007	mcr-9.1_NG_064792.1 phosphoethanolamine--lipid A transferase MCR-9.1	Colistin Resistance
MGH213	chromosome	scaffold00001	mdtK___mdt	Other
MGH213	366	scaffold00002	merA_FJ948173.1 mercury(II) reductase	Other
MGH213	955	scaffold00014	merA_FJ948173.1 mercury(II) reductase	Other
MGH213	366	scaffold00002	merC_AF071413.3 organomercurial transporter MerC	Other
MGH213	955	scaffold00014	merC_AF071413.3 organomercurial transporter MerC	Other
MGH213	366	scaffold00002	merD_U80214.1 mercury resistance co-regulator MerD	Other
MGH213	366	scaffold00002	merE_U81032.1 broad-spectrum mercury transporter MerE	Other
MGH213	955	scaffold00014	merT_K03089.1 mercuric transport protein MerT	Other
MGH213	366	scaffold00002	merT_Y08993.1 mercuric transport protein MerT	Other
MGH213	1095	scaffold00009	mph(A)_1_D16251	Macrolide resistance
MGH213	429	scaffold00007	pcoE_X83541.1 copper resistance system metallochaperone PcoE	Other
MGH213	chromosome	scaffold00001	QnrB9_1_EF653270	Quinolone Resistance
MGH213	366	scaffold00002	silP_AF067954.1 Ag(+)-translocating P-type ATPase SilP	Other
MGH213	chromosome	scaffold00001	smdB_AB360548.1 multidrug efflux ABC transporter permease/ATP-binding subunit SmdB	Other
MGH213	1095	scaffold00009	sul1_2_CP002151	Sulfonamide Resistance
MGH213	741	scaffold00018	tet(D)_1_AF467077	Tetracycline Resistance
MGH214	chromosome	scaffold00001	aac(6')-If_1_X55353	Aminoglycoside Resistance
MGH214	chromosome	scaffold00001	aadA1_4_JQ480156	Aminoglycoside Resistance
MGH214	chromosome	scaffold00003	aadA2_NG_052316.1 ANT(3'')-Ia family aminoglycoside nucleotidyltransferase AadA2	Aminoglycoside Resistance
MGH214	chromosome	scaffold00001	aar_CP027392.1 AggR-activated transcriptional regulator Aar	Other
MGH214	chromosome	scaffold00001	arsB_U58366.1 arsenite efflux transporter membrane subunit ArsB	Other
MGH214	chromosome	scaffold00001	arsB_U58366.1 arsenite efflux transporter membrane subunit ArsB	Other
MGH214	chromosome	scaffold00001	arsC_AB004659.1 glutaredoxin-dependent arsenate reductase	Other
MGH214	chromosome	scaffold00001	arsC_U38947.1 glutaredoxin-dependent arsenate reductase	Other
MGH214	chromosome	scaffold00001	arsR_CP002247.1 As(III)-sensing metalloregulatory transcriptional repressor ArsR	Other
MGH214	chromosome	scaffold00001	arsR_CP002474.1 As(III)-sensing metalloregulatory transcriptional repressor ArsR	Other
MGH214	chromosome	scaffold00001	arsR_CP002474.1 As(III)-sensing metalloregulatory transcriptional repressor ArsR	Other
MGH214	chromosome	scaffold00001	blaCMY-116_NG_048787.1 class C beta-lactamase CMY-116	Beta-lactamase
MGH214	chromosome	scaffold00001	dfrA1_1_X00926	Antifolate Resistance
MGH214	chromosome	scaffold00001	fieF_AB073019.1 CDF family cation-efflux transporter FieF	Other
MGH214	chromosome	scaffold00001	mdfA___mdf	Other
MGH214	chromosome	scaffold00001	mdtK___mdt	Other
MGH214	chromosome	scaffold00001	mdtM_U00096.3 multidrug efflux MFS transporter MdtM	Other
MGH214	chromosome	scaffold00003	merA_FJ948173.1 mercury(II) reductase	Other
MGH214	chromosome	scaffold00003	merD_AB013925.1 mercury resistance co-regulator MerD	Other
MGH214	chromosome	scaffold00003	merE_M15049.1 broad-spectrum mercury transporter MerE	Other
MGH214	chromosome	scaffold00003	merR_M24940.1 mercury resistance transcriptional regulator MerR	Other
MGH214	chromosome	scaffold00003	merT_Y08993.1 mercuric transport protein MerT	Other
MGH214	chromosome	scaffold00001	pcoE_X83541.1 copper resistance system metallochaperone PcoE	Other
MGH214	chromosome	scaffold00001	sat2_NG_051935.1 streptothricin N-acetyltransferase Sat2	Other
MGH214	chromosome	scaffold00001	silF_ASRI01000010.1 Ag(+)/Cu(+) efflux RND transporter periplasmic metallochaperone SilF	Other
MGH214	chromosome	scaffold00001	silP_AF067954.1 Ag(+)-translocating P-type ATPase SilP	Other
MGH214	chromosome	scaffold00001	smdB_AB360548.1 multidrug efflux ABC transporter permease/ATP-binding subunit SmdB	Other
MGH214	chromosome	scaffold00001	sul1_2_CP002151	Sulfonamide Resistance
MGH214	chromosome	scaffold00001	sul2_2_GQ421466	Sulfonamide Resistance
MGH214	chromosome	scaffold00001	tet(B)_4_AF326777	Tetracycline Resistance
MGH56	762	scaffold00007	aac(6')-Ib_1_M21682	Aminoglycoside Resistance
MGH56	chromosome	scaffold00001	aar_CP027392.1 AggR-activated transcriptional regulator Aar	Other
MGH56	955	scaffold00004	ant(2'')-Ia_18_M86913	Aminoglycoside Resistance
MGH56	955	scaffold00004	arsB_U58366.1 arsenite efflux transporter membrane subunit ArsB	Other
MGH56	chromosome	scaffold00001	arsB_U58366.1 arsenite efflux transporter membrane subunit ArsB	Other
MGH56	955	scaffold00004	arsC_U38947.1 glutaredoxin-dependent arsenate reductase	Other
MGH56	955	scaffold00004	arsR_CP002474.1 As(III)-sensing metalloregulatory transcriptional repressor ArsR	Other
MGH56	chromosome	scaffold00001	arsR_CP002474.1 As(III)-sensing metalloregulatory transcriptional repressor ArsR	Other
MGH56	chromosome	scaffold00002	blaCFE-1_1_AB107899	Beta-lactamase
MGH56	955	scaffold00004	dfrA14_NG_047696.1 trimethoprim-resistant dihydrofolate reductase DfrA14	Antifolate Resistance
MGH56	chromosome	scaffold00005	fieF_AB073019.1 CDF family cation-efflux transporter FieF	Other
MGH56	chromosome	scaffold00001	mdfA___mdf	Other
MGH56	chromosome	scaffold00001	mdtK___mdt	Other
MGH56	chromosome	scaffold00002	mdtM_U00096.3 multidrug efflux MFS transporter MdtM	Other
MGH56	chromosome	scaffold00001	merA_FJ948173.1 mercury(II) reductase	Other
MGH56	chromosome	scaffold00001	merT_Y08993.1 mercuric transport protein MerT	Other
MGH56	chromosome	scaffold00011	ncrB_DQ471999.1 nickel-sensing transcriptional repressor NcrB	Other
MGH56	chromosome	scaffold00011	ncrC_CP001919.1 Ni(II)/Co(II) efflux transporter permease subunit NcrC	Other
MGH56	chromosome	scaffold00011	ncrY_DQ517331.2 nickel resistance OB fold protein NcrY	Other
MGH56	chromosome	scaffold00001	pcoE_X83541.1 copper resistance system metallochaperone PcoE	Other
MGH56	chromosome	scaffold00001	qnrB28_NG_050489.1 quinolone resistance pentapeptide repeat protein QnrB28	Quinolone Resistance
MGH56	chromosome	scaffold00001	silF_ASRI01000010.1 Ag(+)/Cu(+) efflux RND transporter periplasmic metallochaperone SilF	Other
MGH56	chromosome	scaffold00001	silP_AF067954.1 Ag(+)-translocating P-type ATPase SilP	Other
MGH56	955	scaffold00004	sul1_2_CP002151	Sulfonamide Resistance
MGH56	chromosome	scaffold00001	ybtP_AL031866.1 yersiniabactin ABC transporter ATP-binding/permease protein YbtP	Other
MGH56	chromosome	scaffold00001	ybtQ_AF091251.1 yersiniabactin ABC transporter ATP-binding/permease protein YbtQ	Other
UCI31	1876	scaffold00002	aar_CP027392.1 AggR-activated transcriptional regulator Aar	Other
UCI31	1876	scaffold00002	arsR_CP002474.1 As(III)-sensing metalloregulatory transcriptional repressor ArsR	Other
UCI31	chromosome	scaffold00001	blaCMY-109_NG_048779.1 class C beta-lactamase CMY-109	Beta-lactamase
UCI31	chromosome	scaffold00001	fieF_AB073019.1 CDF family cation-efflux transporter FieF	Other
UCI31	chromosome	scaffold00001	hsp20_LM994717.1 small heat shock protein sHSP20	Other
UCI31	chromosome	scaffold00001	mdfA___mdf	Other
UCI31	chromosome	scaffold00001	mdtK___mdt	Other
UCI31	chromosome	scaffold00001	mdtM_U00096.3 multidrug efflux MFS transporter MdtM	Other
UCI31	1876	scaffold00002	merA_FJ948173.1 mercury(II) reductase	Other
UCI31	1876	scaffold00002	merD_U80214.1 mercury resistance co-regulator MerD	Other
UCI31	1876	scaffold00002	merE_U81032.1 broad-spectrum mercury transporter MerE	Other
UCI31	1876	scaffold00002	merT_Y08993.1 mercuric transport protein MerT	Other
UCI31	chromosome	scaffold00001	ncrB_DQ471999.1 nickel-sensing transcriptional repressor NcrB	Other
UCI31	chromosome	scaffold00001	ncrC_CP001919.1 Ni(II)/Co(II) efflux transporter permease subunit NcrC	Other
UCI31	chromosome	scaffold00001	ncrY_DQ517331.2 nickel resistance OB fold protein NcrY	Other
UCI31	1876	scaffold00002	pcoE_X83541.1 copper resistance system metallochaperone PcoE	Other
UCI31	chromosome	scaffold00001	psi-GI_CP016838.1 heat resistance protein PsiE-GI	Other
UCI31	chromosome	scaffold00001	QnrB60_1_AB734055	Quinolone Resistance
UCI31	chromosome	scaffold00001	shsP_KY887595.1 small heat shock protein sHSP20-GI	Other
UCI31	1876	scaffold00002	silF_ASRI01000010.1 Ag(+)/Cu(+) efflux RND transporter periplasmic metallochaperone SilF	Other
UCI31	1876	scaffold00002	silP_AF067954.1 Ag(+)-translocating P-type ATPase SilP	Other
UCI31	chromosome	scaffold00001	smdB_AB360548.1 multidrug efflux ABC transporter permease/ATP-binding subunit SmdB	Other
UCI32	chromosome	scaffold00001	arsB_U58366.1 arsenite efflux transporter membrane subunit ArsB	Other
UCI32	chromosome	scaffold00001	arsC_U38947.1 glutaredoxin-dependent arsenate reductase	Other
UCI32	chromosome	scaffold00001	arsR_CP002474.1 As(III)-sensing metalloregulatory transcriptional repressor ArsR	Other
UCI32	chromosome	scaffold00001	blaCMY-39_1_HM565135	Beta-lactamase
UCI32	chromosome	scaffold00003	fieF_AB073019.1 CDF family cation-efflux transporter FieF	Other
UCI32	chromosome	scaffold00001	mdtK___mdt	Other
UCI32	chromosome	scaffold00001	mdtM_U00096.3 multidrug efflux MFS transporter MdtM	Other
UCI32	chromosome	scaffold00001	QnrB30_1_HM439650	Quinolone Resistance
UCI32	chromosome	scaffold00001	smdB_AB360548.1 multidrug efflux ABC transporter permease/ATP-binding subunit SmdB	Other
UCI151	955	scaffold00010	aac(6')-Ib_1_M21682	Aminoglycoside Resistance
UCI151	730	scaffold00009	aadA5_NG_047357.1 ANT(3'')-Ia family aminoglycoside nucleotidyltransferase AadA5	Aminoglycoside Resistance
UCI151	955	scaffold00010	ant(3'')-Ia_1_X02340	Aminoglycoside Resistance
UCI151	chromosome	scaffold00001	arsC_AB004659.1 glutaredoxin-dependent arsenate reductase	Other
UCI151	chromosome	scaffold00006	arsC_U38947.1 glutaredoxin-dependent arsenate reductase	Other
UCI151	chromosome	scaffold00001	arsR_CP002474.1 As(III)-sensing metalloregulatory transcriptional repressor ArsR	Other
UCI151	chromosome	scaffold00001	blaCMY-117_NG_048788.1 class C beta-lactamase CMY-117	Beta-lactamase
UCI151	955	scaffold00004	blaCMY-23_NG_048818.1 class C beta-lactamase CMY-23	Beta-lactamase
UCI151	955	scaffold00010	blaNDM-1.2___NDM	Carbapenemase
UCI151	955	scaffold00010	blaOXA-10_2_EU886981	Beta-lactamase
UCI151	955	scaffold00013	blaSHV-12_1_AF462395	Beta-lactamase
UCI151	955	scaffold00004	blaTEM-1B_1_JF910132	Beta-lactamase
UCI151	955	scaffold00010	cmlA1_1_M64556	Phenicol Resistance
UCI151	730	scaffold00009	dfrA17_1_FJ460238	Antifolate Resistance
UCI151	chromosome	scaffold00001	fieF_AB073019.1 CDF family cation-efflux transporter FieF	Other
UCI151	chromosome	scaffold00002	mdfA___mdf	Other
UCI151	chromosome	scaffold00002	mdtK___mdt	Other
UCI151	chromosome	scaffold00001	mdtM_U00096.3 multidrug efflux MFS transporter MdtM	Other
UCI151	chromosome	scaffold00007	merC_AF071413.3 organomercurial transporter MerC	Other
UCI151	chromosome	scaffold00007	merT_Y08993.1 mercuric transport protein MerT	Other
UCI151	955	scaffold00012	mph(A)_1_D16251	Macrolide resistance
UCI151	955	scaffold00010	QnrA1_1_AY070235	Quinolone Resistance
UCI151	chromosome	scaffold00002	smdB_AB360548.1 multidrug efflux ABC transporter permease/ATP-binding subunit SmdB	Other
UCI151	955	scaffold00010	sul1_2_CP002151	Sulfonamide Resistance
UCI151	955	scaffold00010	sul1_2_CP002151	Sulfonamide Resistance
UCI152	chromosome	scaffold00001	arsB_U58366.1 arsenite efflux transporter membrane subunit ArsB	Other
UCI152	chromosome	scaffold00002	arsC_AB004659.1 glutaredoxin-dependent arsenate reductase	Other
UCI152	chromosome	scaffold00002	arsR_CP002474.1 As(III)-sensing metalloregulatory transcriptional repressor ArsR	Other
UCI152	chromosome	scaffold00002	blaCFE-1_1_AB107899	Beta-lactamase
UCI152	chromosome	scaffold00002	fieF_AB073019.1 CDF family cation-efflux transporter FieF	Other
UCI152	chromosome	scaffold00001	mdfA___mdf	Other
UCI152	chromosome	scaffold00001	mdtK___mdt	Other
UCI152	chromosome	scaffold00002	mdtM_U00096.3 multidrug efflux MFS transporter MdtM	Other
UCI152	chromosome	scaffold00001	qnrB28_NG_050489.1 quinolone resistance pentapeptide repeat protein QnrB28	Quinolone Resistance
UCI152	chromosome	scaffold00002	terD_M20238.1 tellurium resistance membrane protein TerD	Other
UCI152	chromosome	scaffold00002	terW_U49054.1 tellurium resistance protein TerW	Other
UCI152	chromosome	scaffold00002	terZ_U59239.2 tellurium resistance-associated protein TerZ	Other
UCI152	chromosome	scaffold00001	ybtP_AL031866.1 yersiniabactin ABC transporter ATP-binding/permease protein YbtP	Other
UCI152	chromosome	scaffold00001	ybtQ_AF091251.1 yersiniabactin ABC transporter ATP-binding/permease protein YbtQ	Other
UCI141	682	scaffold00008	aadA1_4_JQ480156	Aminoglycoside Resistance
UCI141	682	scaffold00008	aadA6_NG_047359.1 ANT(3'')-Ia family aminoglycoside nucleotidyltransferase AadA6	Aminoglycoside Resistance
UCI141	chromosome	scaffold00001	aar_CP027392.1 AggR-activated transcriptional regulator Aar	Other
UCI141	682	scaffold00008	ant(2'')-Ia_18_M86913	Aminoglycoside Resistance
UCI141	chromosome	scaffold00001	arsB_U58366.1 arsenite efflux transporter membrane subunit ArsB	Other
UCI141	novel	scaffold00007	arsB_U58366.1 arsenite efflux transporter membrane subunit ArsB	Other
UCI141	novel	scaffold00007	arsC_U38947.1 glutaredoxin-dependent arsenate reductase	Other
UCI141	chromosome	scaffold00001	arsR_CP002247.1 As(III)-sensing metalloregulatory transcriptional repressor ArsR	Other
UCI141	novel	scaffold00007	arsR_CP002474.1 As(III)-sensing metalloregulatory transcriptional repressor ArsR	Other
UCI141	chromosome	scaffold00002	blaCMY-75_1_JQ733572	Beta-lactamase
UCI141	chromosome	scaffold00012	blaKPC-2.5___KPC	Carbapenemase
UCI141	chromosome	scaffold00012	blaSHV-30_NG_050069.1 class A extended-spectrum beta-lactamase SHV-30	Beta-lactamase
UCI141	682	scaffold00008	dfrA1_1_X00926	Antifolate Resistance
UCI141	chromosome	scaffold00002	fieF_AB073019.1 CDF family cation-efflux transporter FieF	Other
UCI141	chromosome	scaffold00001	mdtK___mdt	Other
UCI141	chromosome	scaffold00002	mdtM_U00096.3 multidrug efflux MFS transporter MdtM	Other
UCI141	682	scaffold00008	merA_FJ948173.1 mercury(II) reductase	Other
UCI141	682	scaffold00008	merC_AF071413.3 organomercurial transporter MerC	Other
UCI141	682	scaffold00008	merD_U80214.1 mercury resistance co-regulator MerD	Other
UCI141	682	scaffold00008	merE_U81032.1 broad-spectrum mercury transporter MerE	Other
UCI141	682	scaffold00008	merT_Y08993.1 mercuric transport protein MerT	Other
UCI141	chromosome	scaffold00001	pcoE_X83541.1 copper resistance system metallochaperone PcoE	Other
UCI141	chromosome	scaffold00023	QnrB60_1_AB734055	Quinolone Resistance
UCI141	682	scaffold00008	sat2_NG_051935.1 streptothricin N-acetyltransferase Sat2	Other
UCI141	chromosome	scaffold00001	silF_ASRI01000010.1 Ag(+)/Cu(+) efflux RND transporter periplasmic metallochaperone SilF	Other
UCI141	chromosome	scaffold00001	silP_AF067954.1 Ag(+)-translocating P-type ATPase SilP	Other
UCI141	chromosome	scaffold00003	smdB_AB360548.1 multidrug efflux ABC transporter permease/ATP-binding subunit SmdB	Other
UCI142	748	scaffold00003	aac(3)-IId_1_EU022314	Aminoglycoside Resistance
UCI142	748	scaffold00003	aadA2_2_JQ364967	Aminoglycoside Resistance
UCI142	chromosome	scaffold00001	aar_CP027392.1 AggR-activated transcriptional regulator Aar	Other
UCI142	748	scaffold00003	aph(6)-Id_1_M28829	Aminoglycoside Resistance
UCI142	chromosome	scaffold00001	arsC_U38947.1 glutaredoxin-dependent arsenate reductase	Other
UCI142	chromosome	scaffold00001	arsD_U13073.1 arsenite efflux transporter metallochaperone ArsD	Other
UCI142	chromosome	scaffold00001	arsR_CP002474.1 As(III)-sensing metalloregulatory transcriptional repressor ArsR	Other
UCI142	chromosome	scaffold00001	blaCMY-2_1_X91840	Beta-lactamase
UCI142	748	scaffold00003	blaTEM-1B_1_JF910132	Beta-lactamase
UCI142	748	scaffold00003	dfrA12_1_AB571791	Antifolate Resistance
UCI142	chromosome	scaffold00001	fieF_AB073019.1 CDF family cation-efflux transporter FieF	Other
UCI142	chromosome	scaffold00001	mdtK___mdt	Other
UCI142	chromosome	scaffold00001	mdtM_U00096.3 multidrug efflux MFS transporter MdtM	Other
UCI142	748	scaffold00003	merA_FJ948173.1 mercury(II) reductase	Other
UCI142	748	scaffold00003	merA_FJ948173.1 mercury(II) reductase	Other
UCI142	748	scaffold00003	merC_AF071413.3 organomercurial transporter MerC	Other
UCI142	748	scaffold00003	merC_AF071413.3 organomercurial transporter MerC	Other
UCI142	748	scaffold00003	merD_U80214.1 mercury resistance co-regulator MerD	Other
UCI142	748	scaffold00003	merE_U81032.1 broad-spectrum mercury transporter MerE	Other
UCI142	748	scaffold00003	merT_K03089.1 mercuric transport protein MerT	Other
UCI142	748	scaffold00003	merT_Y08993.1 mercuric transport protein MerT	Other
UCI142	748	scaffold00003	mph(A)_1_D16251	Macrolide resistance
UCI142	chromosome	scaffold00001	pcoE_X83541.1 copper resistance system metallochaperone PcoE	Other
UCI142	chromosome	scaffold00001	QnrB44_1_JQ349153	Quinolone Resistance
UCI142	chromosome	scaffold00001	silF_ASRI01000010.1 Ag(+)/Cu(+) efflux RND transporter periplasmic metallochaperone SilF	Other
UCI142	chromosome	scaffold00001	silP_AF067954.1 Ag(+)-translocating P-type ATPase SilP	Other
UCI142	chromosome	scaffold00002	smdB_AB360548.1 multidrug efflux ABC transporter permease/ATP-binding subunit SmdB	Other
UCI142	748	scaffold00003	sul1_2_CP002151	Sulfonamide Resistance
UCI142	748	scaffold00003	sul2_2_GQ421466	Sulfonamide Resistance
UCI142	748	scaffold00003	tet(D)_1_AF467077	Tetracycline Resistance
UCI127	chromosome	scaffold00001	blaMAL-1_2_AJ609506	Beta-lactamase
UCI127	chromosome	scaffold00001	fieF_AB073019.1 CDF family cation-efflux transporter FieF	Other
UCI127	chromosome	scaffold00001	mdfA___mdf	Other
UCI127	chromosome	scaffold00001	mdtK___mdt	Other
UCI127	chromosome	scaffold00001	smdB_AB360548.1 multidrug efflux ABC transporter permease/ATP-binding subunit SmdB	Other
UCI127	chromosome	scaffold00001	ybtP_AL031866.1 yersiniabactin ABC transporter ATP-binding/permease protein YbtP	Other
UCI127	chromosome	scaffold00001	ybtQ_AF091251.1 yersiniabactin ABC transporter ATP-binding/permease protein YbtQ	Other
BIDMC107	novel	scaffold00004	aar_CP027392.1 AggR-activated transcriptional regulator Aar	Other
BIDMC107	chromosome	scaffold00001	arsR_CP002247.1 As(III)-sensing metalloregulatory transcriptional repressor ArsR	Other
BIDMC107	chromosome	scaffold00001	blaCMY-152_NG_054963.1 class C beta-lactamase CMY-152	Beta-lactamase
BIDMC107	chromosome	scaffold00001	fieF_AB073019.1 CDF family cation-efflux transporter FieF	Other
BIDMC107	chromosome	scaffold00001	mdfA___mdf	Other
BIDMC107	chromosome	scaffold00001	mdtK___mdt	Other
BIDMC107	chromosome	scaffold00001	mdtM_U00096.3 multidrug efflux MFS transporter MdtM	Other
BIDMC107	840	scaffold00003	merA_FJ948173.1 mercury(II) reductase	Other
BIDMC107	novel	scaffold00004	merA_FJ948173.1 mercury(II) reductase	Other
BIDMC107	840	scaffold00003	merC_AF071413.3 organomercurial transporter MerC	Other
BIDMC107	novel	scaffold00004	merC_AF071413.3 organomercurial transporter MerC	Other
BIDMC107	840	scaffold00003	merD_U80214.1 mercury resistance co-regulator MerD	Other
BIDMC107	novel	scaffold00004	merD_U80214.1 mercury resistance co-regulator MerD	Other
BIDMC107	840	scaffold00003	merE_U81032.1 broad-spectrum mercury transporter MerE	Other
BIDMC107	novel	scaffold00004	merE_U81032.1 broad-spectrum mercury transporter MerE	Other
BIDMC107	840	scaffold00003	merT_Y08993.1 mercuric transport protein MerT	Other
BIDMC107	novel	scaffold00004	merT_Y08993.1 mercuric transport protein MerT	Other
BIDMC107	novel	scaffold00004	pcoE_X83541.1 copper resistance system metallochaperone PcoE	Other
BIDMC107	novel	scaffold00004	silF_ASRI01000010.1 Ag(+)/Cu(+) efflux RND transporter periplasmic metallochaperone SilF	Other
BIDMC107	novel	scaffold00004	silP_AF067954.1 Ag(+)-translocating P-type ATPase SilP	Other
BIDMC107	chromosome	scaffold00001	smdB_AB360548.1 multidrug efflux ABC transporter permease/ATP-binding subunit SmdB	Other
BIDMC108	chromosome	scaffold00006	aac(3)-IId_1_EU022314	Aminoglycoside Resistance
BIDMC108	chromosome	scaffold00014	aac(6')-Ib_1_M21682	Aminoglycoside Resistance
BIDMC108	chromosome	scaffold00014	aadA1_4_JQ480156	Aminoglycoside Resistance
BIDMC108	chromosome	scaffold00006	aadA5_NG_047357.1 ANT(3'')-Ia family aminoglycoside nucleotidyltransferase AadA5	Aminoglycoside Resistance
BIDMC108	1876	scaffold00005	aar_CP027392.1 AggR-activated transcriptional regulator Aar	Other
BIDMC108	chromosome	scaffold00013	aar_CP027392.1 AggR-activated transcriptional regulator Aar	Other
BIDMC108	1876	scaffold00005	arsB_U58366.1 arsenite efflux transporter membrane subunit ArsB	Other
BIDMC108	chromosome	scaffold00003	arsB_U58366.1 arsenite efflux transporter membrane subunit ArsB	Other
BIDMC108	1876	scaffold00005	arsC_U38947.1 glutaredoxin-dependent arsenate reductase	Other
BIDMC108	chromosome	scaffold00003	arsC_U38947.1 glutaredoxin-dependent arsenate reductase	Other
BIDMC108	1876	scaffold00005	arsR_CP002474.1 As(III)-sensing metalloregulatory transcriptional repressor ArsR	Other
BIDMC108	chromosome	scaffold00003	arsR_CP002474.1 As(III)-sensing metalloregulatory transcriptional repressor ArsR	Other
BIDMC108	chromosome	scaffold00004	blaCMY-77_1_JX440353	Beta-lactamase
BIDMC108	chromosome	scaffold00014	blaKPC-3___KPC	Carbapenemase
BIDMC108	chromosome	scaffold00014	blaOXA-9_2_JF703130	Beta-lactamase
BIDMC108	chromosome	scaffold00014	blaTEM-1A_4_HM749966	Beta-lactamase
BIDMC108	chromosome	scaffold00006	blaTEM-57_NG_050276.1 class A broad-spectrum beta-lactamase TEM-57	Beta-lactamase
BIDMC108	chromosome	scaffold00006	catA1_1_V00622	Phenicol Resistance
BIDMC108	chromosome	scaffold00006	dfrA17_1_FJ460238	Antifolate Resistance
BIDMC108	chromosome	scaffold00012	fieF_AB073019.1 CDF family cation-efflux transporter FieF	Other
BIDMC108	chromosome	scaffold00003	mdtK___mdt	Other
BIDMC108	chromosome	scaffold00004	mdtM_U00096.3 multidrug efflux MFS transporter MdtM	Other
BIDMC108	1876	scaffold00005	merA_FJ948173.1 mercury(II) reductase	Other
BIDMC108	chromosome	scaffold00014	merA_FJ948173.1 mercury(II) reductase	Other
BIDMC108	chromosome	scaffold00014	merC_AF071413.3 organomercurial transporter MerC	Other
BIDMC108	1876	scaffold00005	merD_U80214.1 mercury resistance co-regulator MerD	Other
BIDMC108	chromosome	scaffold00014	merD_U80214.1 mercury resistance co-regulator MerD	Other
BIDMC108	1876	scaffold00005	merE_U81032.1 broad-spectrum mercury transporter MerE	Other
BIDMC108	chromosome	scaffold00014	merE_U81032.1 broad-spectrum mercury transporter MerE	Other
BIDMC108	1876	scaffold00005	merT_Y08993.1 mercuric transport protein MerT	Other
BIDMC108	chromosome	scaffold00014	merT_Y08993.1 mercuric transport protein MerT	Other
BIDMC108	chromosome	scaffold00006	mph(A)_1_D16251	Macrolide resistance
BIDMC108	chromosome	scaffold00013	pcoE_X83541.1 copper resistance system metallochaperone PcoE	Other
BIDMC108	chromosome	scaffold00001	QnrB6_3_EF523819	Quinolone Resistance
BIDMC108	chromosome	scaffold00001	sdeY_AB104882.1 multidrug efflux RND transporter permease subunit SdeY	Other
BIDMC108	chromosome	scaffold00013	silF_ASRI01000010.1 Ag(+)/Cu(+) efflux RND transporter periplasmic metallochaperone SilF	Other
BIDMC108	1876	scaffold00005	silP_AF067954.1 Ag(+)-translocating P-type ATPase SilP	Other
BIDMC108	chromosome	scaffold00013	silP_AF067954.1 Ag(+)-translocating P-type ATPase SilP	Other
BIDMC108	chromosome	scaffold00002	smdB_AB360548.1 multidrug efflux ABC transporter permease/ATP-binding subunit SmdB	Other
BIDMC108	chromosome	scaffold00006	sul1_2_CP002151	Sulfonamide Resistance
MGH100	chromosome	scaffold00003	aar_CP027392.1 AggR-activated transcriptional regulator Aar	Other
MGH100	1876	scaffold00004	arsB_U58366.1 arsenite efflux transporter membrane subunit ArsB	Other
MGH100	chromosome	scaffold00001	arsC_AB004659.1 glutaredoxin-dependent arsenate reductase	Other
MGH100	1876	scaffold00004	arsC_U38947.1 glutaredoxin-dependent arsenate reductase	Other
MGH100	1876	scaffold00004	arsR_CP002474.1 As(III)-sensing metalloregulatory transcriptional repressor ArsR	Other
MGH100	1876	scaffold00004	arsR_CP002474.1 As(III)-sensing metalloregulatory transcriptional repressor ArsR	Other
MGH100	chromosome	scaffold00002	blaCMY-157_NG_055587.1 class C beta-lactamase CMY-157	Beta-lactamase
MGH100	chromosome	scaffold00006	fieF_AB073019.1 CDF family cation-efflux transporter FieF	Other
MGH100	chromosome	scaffold00001	kdeA_CP000647.1 multidrug efflux MFS transporter KdeA	Other
MGH100	chromosome	scaffold00001	mdtK___mdt	Other
MGH100	chromosome	scaffold00002	mdtM_U00096.3 multidrug efflux MFS transporter MdtM	Other
MGH100	1876	scaffold00004	merA_FJ948173.1 mercury(II) reductase	Other
MGH100	1876	scaffold00004	merD_U80214.1 mercury resistance co-regulator MerD	Other
MGH100	1876	scaffold00004	merE_U81032.1 broad-spectrum mercury transporter MerE	Other
MGH100	1876	scaffold00004	merT_Y08993.1 mercuric transport protein MerT	Other
MGH100	chromosome	scaffold00001	ncrB_DQ471999.1 nickel-sensing transcriptional repressor NcrB	Other
MGH100	chromosome	scaffold00001	ncrC_CP001919.1 Ni(II)/Co(II) efflux transporter permease subunit NcrC	Other
MGH100	chromosome	scaffold00001	ncrY_DQ517331.2 nickel resistance OB fold protein NcrY	Other
MGH100	1876	scaffold00004	pcoE_X83541.1 copper resistance system metallochaperone PcoE	Other
MGH100	chromosome	scaffold00003	pcoE_X83541.1 copper resistance system metallochaperone PcoE	Other
MGH100	chromosome	scaffold00003	silF_ASRI01000010.1 Ag(+)/Cu(+) efflux RND transporter periplasmic metallochaperone SilF	Other
MGH100	chromosome	scaffold00003	silP_AF067954.1 Ag(+)-translocating P-type ATPase SilP	Other
MGH103	840	scaffold1.2	aac(6')-Ib_1_M21682	Aminoglycoside Resistance
MGH103	840	scaffold1.2	aadA1_4_JQ480156	Aminoglycoside Resistance
MGH103	1553	scaffold1.3	aph(3'')-Ib_5_AF321551	Aminoglycoside Resistance
MGH103	1553	scaffold1.3	aph(6)-Id_1_M28829	Aminoglycoside Resistance
MGH103	chromosome	scaffold1.1	arsB_U58366.1 arsenite efflux transporter membrane subunit ArsB	Other
MGH103	840	scaffold1.2	arsC_AB004659.1 glutaredoxin-dependent arsenate reductase	Other
MGH103	840	scaffold1.2	blaKPC-3___KPC	Carbapenemase
MGH103	840	scaffold1.2	blaOXA-9_2_JF703130	Beta-lactamase
MGH103	840	scaffold1.2	blaTEM-1A_4_HM749966	Beta-lactamase
MGH103	1553	scaffold1.3	blaTEM-1B_1_JF910132	Beta-lactamase
[truncated: 12,082 more rows]

## Sheet: Table S7
https://docs.google.com/document/d/1dokvzU3hZmQgQ6jUg07LSg-wtaY2wcNj/edit
[truncated: 92 more rows]

[truncated: 13 more sheets: Table S8, Table S9, Table S10, Table S11, Table S12, Table S13, Table S14, Table S15, Table S16, Table S17, Table S18, Table S19, Table S20]
